# Supplementary material for: Alterations of bacteriome, mycobiome and metabolome characteristics in PCOS patients with normal/overweight individuals
Source: J Ovarian Res. 2022 Oct 28;15:117. doi: 10.1186/s13048-022-01051-8 (PMC9613448; doi:10.1186/s13048-022-01051-8)
Supplement: Supplementary file 1 — Additional file 1: Table S1. Clinical characteristics in healthy and PCOS group; Table S2. Sequence statistics and bacterial diversity indices from 16S rRNA and ITS2 gene sequencing; Table S3. The correlation between bacterial or fungal diversity and key clinical parameters; Table S4. The relative abundance comparison of bacterial genera among different groups; Table S5. The relative abundance comparison of fungal genera among different groups; Table S6. The relative abundance comparison of metabolites among different groups; Table S7. Mantel test between pairs of distance matrix [file 13048_2022_1051_MOESM1_ESM.xlsx]

## Sheet: Table.S1
Table S1 Clinical characteristics in healthy and PCOS group
Parameter	Characteristic	Healthy (n=41)	PCOS (n=47)	p value	FDR
Demographic characteristics	Age (years)	29.2±3.13	29±3.84	0.659	0.743
	BMI (kg/m2)	24.41±5.19	24.68±4.55	0.682	0.751
Liver function	LDH (U/L)	178.88±30.16	187.69±39.19	0.244	0.372
	AST (U/L)	19.91±5.48	22.64±8.86	0.19	0.318
	ALT (U/L)	17.3±9.44	25.72±21.8	0.038	0.097
	GGT (U/L)	20.96±9.63	25.17±12.85	0.075	0.165
	ALP (U/L)	72.9±16.6	73.81±20.81	0.496	0.623
	CHE (U/mL)	8.15±1.64	8.83±1.66	0.119	0.226
	MAO (U/L)	4.33±2.27	3.59±1.41	0.196	0.318
	AFU (U/L)	25.1±5.31	28.35±6.55	0.035	0.097
	TP (g/L)	76.52±4.59	76.77±3.81	0.891	0.933
	ALB (g/L)	44.87±5.06	44.76±2.03	0.256	0.375
	GLB (g/L)	32.3±3.45	32.01±2.81	0.607	0.722
	ALB/GLB	1.39±0.15	1.41±0.13	0.364	0.501
	TBIL (μmol/L)	11.34±5.08	10.68±3.64	0.864	0.928
	DBIL (μmol/L)	2.28±1.8	1.86±0.69	0.334	0.474
	IBIL (μmol/L)	9.07±3.69	8.82±3.05	0.997	0.997
Renal function	CO2 (mmol/L)	25.29±5.53	25.9±2.38	0.038	0.097
	BUN (mmol/L)	4.77±1.11	4.35±0.99	0.037	0.097
	Cr (μmol/L)	74.1±9.32	71.45±9.02	0.107	0.213
Metabolic index	UA (μmol/L)	374.96±118.37	394.17±84.75	0.129	0.236
	TC (mmol/L)	4.79±0.77	4.77±0.75	0.652	0.743
	TG (mmol/L)	1.17±0.56	1.26±0.67	0.52	0.635
	HDL-C (mmol/L)	1.35±0.31	1.3±0.28	0.432	0.576
	LDL-C (mmol/L)	3.03±0.63	3.05±0.57	0.924	0.945
Sex hormone	LH (mIU/mL)	4.68±2.23	9.39±6.34	0.001	0.001
	FSH (mIU/mL)	5.1±1.93	6.43±1.84	0.001	0.002
	LH/FSH	1.32±2.36	1.56±1.1	0.009	0.032
	PRL (ng/mL)	23.39±15.24	17.07±9.18	0.04	0.097
	E2 (pg/mL)	30.72±16.52	55.81±38.13	0.001	0.001
	PROG (nmol/L)	0.77±0.4	0.59±0.43	0.006	0.025
Androgen	AD (ng/mL)	1.04±0.38	1.89±0.78	0.001	0.001
	TT (ng/mL)	0.25±0.12	0.49±0.26	0.001	0.001
	DHEA (ng/mL)	7.89±5.33	10.33±6.93	0.049	0.114
	FAI	2.07±1.15	7.1±4.59	0.001	0.001
	SHBG (nmol/L)	50.93±30.08	30.43±17.32	0.001	0.002
Glucose tolerance	G0 (mmol/L)	4.98±0.58	5.43±1.04	0.006	0.025
	G120 (mmol/L)	6.35±1.61	8.35±3.5	0.001	0.004
Insulin	I0 (mIU/L)	13.35±8.61	15.64±12.73	0.457	0.591
	I120 (mIU/L)	78.58±69.48	114.7±76.59	0.007	0.025
	HOMA-IR	3±2.03	3.86±3.3	0.245	0.372
Methylation	FKBP5-Met1	53.19±5.06	50.95±3.83	0.026	0.088
	FKBP5-Met2	82.56±7.02	80.09±5.96	0.148	0.261
	FKBP5-Met	67.87±5.79	65.52±4.56	0.083	0.174
The data are shown as the mean ± SD. BMI body mass index, LDH lactate dehydrogenase, AST aspartate aminotransferase, ALT alanine aminotransferase, GGT glutamyltransferase, ALP alkaline phosphatase, CHE cholinesterase, MAO monoamine oxidase, AFU α-L-fucosidase, TP total protein, ALB albumin, GLB globulin, TBIL total bilirubin, DBIL direct bilirubin, IBIL indirect bilirubin, BUN urea nitrogen, Cr c…

## Sheet: Table.S2
Table S2 Sequence statistics and bacterial diversity indices from 16S rRNA and ITS2 gene sequencing
	16S data								ITS2
Sample	Raw Pairs	Clean Pairs	Filtered	Denoised	Merged	Non-chimeric	Shannon	Observed OTUs	Raw Pairs	Clean Pairs	Filtered	Denoised	Merged	Non-chimeric	Shannon	Observed OTUs
N11	79365	77896	73881	72986	70653	69357	6.52595	238	55542	55347	52342	52145	50864	49902	5.40477	133
N12	63957	62718	59355	58622	53868	50393	5.05909	124	36698	35267	32436	32241	30723	30353	5.83504	132
N14	100238	98559	93039	92163	85755	76881	4.67893	144	50798	49792	44833	44552	43651	42574	6.17907	122
N15	88085	86892	82854	81444	70992	65132	5.97325	190	34452	34175	31323	31146	30550	28348	5.136	124
N17	60300	59362	56101	55098	49055	45413	5.69272	155	34153	33403	30687	30592	29975	28345	5.8552	136
N18	43976	43235	41171	40676	38820	34892	5.55806	135	57045	55021	51322	50975	48587	39076	5.62453	142
N19	61260	60139	56401	55754	53534	49488	6.18711	203	39980	37418	33892	33720	32848	32453	5.40875	71
N2	53766	52900	50018	49311	47076	46395	6.63494	218	53747	53211	50059	49757	49086	48381	2.21055	96
N20	41042	40596	38886	38180	34240	32408	5.62377	116	52536	51233	47831	47657	47073	46346	6.41694	129
N23	45095	44524	42387	41879	38757	35413	4.6201	90	70202	70081	63664	63310	61227	46074	4.35346	123
N24	62916	62204	59327	58602	53580	44755	4.97132	102	118464	118375	98406	97926	66474	58641	1.95906	107
N26	57159	56311	53569	52774	49047	44418	5.07916	148	54723	54379	49915	49635	48072	38952	4.92747	119
N28	57060	56230	52989	52424	47980	45364	5.8653	130	52859	52701	40937	40884	39885	39880	3.75791	23
N29	36666	36159	34496	33869	31025	27964	4.76336	120	46416	46372	35769	35742	35584	35584	5.02939	45
N30	65593	64866	61764	61089	57114	53667	5.41005	130	47093	46247	35775	35695	34846	33611	4.64146	42
N31	59493	58796	55922	54905	49463	44862	6.32184	174	49167	47749	37534	37456	37017	36146	3.73679	22
N34	43979	43248	40878	40143	36326	34165	5.24603	117	52637	52338	48100	47876	44546	43505	7.65244	339
N35	59271	58468	55615	55008	53590	51087	5.66485	128	46307	46287	35781	35766	35333	34539	5.57917	67
N5	74329	73315	69624	68773	63039	54598	5.39617	131	43926	43540	41168	41061	39897	36281	3.20847	91
N6	79453	78495	73989	73370	69107	61013	4.40056	91	47926	46618	41549	41291	40539	40061	4.55285	94
N7	63922	63066	60079	59209	54908	52757	5.73999	155	58924	55347	49900	49718	49084	47551	5.52451	85
OC1	84982	84073	78146	76960	67974	60657	5.79896	170	90447	90293	84404	83639	81902	58055
OC10	67973	67263	61732	61289	59324	57888	4.48454	110	43544	43532	40979	40206	39202	39133	5.84282	249
OC11	69817	69024	64151	63552	59861	56193	4.88334	142	42095	42085	39467	38936	38395	38273	4.84681	178
OC12	67195	66573	61984	61163	54586	51052	6.02056	181	51759	51748	49037	48375	47588	47494	4.89641	202
OC13	59400	58794	54139	53336	49761	48687	6.06936	154	37728	37704	34934	34067	32755	32528	6.34055	272
OC14	61177	59805	52768	52308	47635	42763	5.20823	109	39528	39498	37191	36430	34516	34425	6.08478	281
OC15	58444	57932	54220	53424	48157	44758	5.32738	161	46283	46274	43576	43334	42673	42628	5.21896	133
OC17	54653	54050	49829	49457	47845	45445	5.1341	103	46658	46609	44002	43764	42305	42106	5.80365	140
OC18	77230	75336	66884	65629	59490	54053	6.24867	225	71970	71793	67715	67399	66365	66365	5.59946	178
OC19	73509	71707	61038	60310	55126	52231	5.86972	143	40460	40456	38698	38602	38167	38167	5.31373	151
OC2	73870	72975	66354	65735	61419	57815	5.54916	154	54995	54961	52242	52008	51021	50969	5.38661	155
OC20	70653	69101	61106	60074	54113	52592	6.43132	228	37906	37902	35397	35328	35059	35059	4.47886	42
OC21	70370	69001	61416	60674	57685	57057	6.13224	170	81711	81599	75855	75181	72591	44182	6.48816	299
OC3	71073	70206	64675	63926	58276	53247	5.77854	137	38072	38012	35893	35661	34928	34928	4.8785	190
OC4	76726	75935	70782	70273	67027	64492	5.32831	125	41131	41113	39168	39029	38688	38688	5.2239	148
OC5	61007	60361	55239	54302	47046	45324	6.64118	212	35946	35904	34287	34134	33846	33846	5.64353	157
OC6	59749	58928	53203	52520	49063	46508	5.8738	170	40625	40526	38007	37552	35623	35254	5.85593	285
OC7	63599	62909	58418	57968	55373	52854	4.58312	115	61202	61134	56642	56173	54259	53767
OC8	51069	50473	46521	46088	44510	40357	5.32574	114	54276	54256	50332	49947	49164	48952	6.12962	232
OC9	72041	71249	66072	65038	59338	52286	6.20484	200	47023	47004	44048	43170	41768	41690	5.96465	282
P039	54060	52178	47394	46926	43480	41097	5.56917	96	56059	55610	51853	51679	50780	49638	5.58587	92
P054	110680	108503	93288	92803	89348	83949	4.8212	130	47775	45758	42420	42066	40477	39326	6.8506	179
P058	76064	73689	66989	66297	59698	53645	5.58306	129	61052	58240	54027	53837	52684	50871	5.87351	105
P061	72575	69966	63543	62551	55801	50772	5.8275	168	62694	55670	51594	51294	46917	46741	5.06135	52
P062	67812	65395	58131	57029	49531	47000	6.12208	195	48482	46581	42044	41918	40421	38876	6.40128	113
P063	91879	90432	85026	83688	72863	60736	5.91535	159	59162	56936	52199	51990	50554	49765	6.13671	108
P064	64723	62728	56945	55767	48174	43562	6.27475	185	43649	37501	34646	34335	33304	33093	3.38627	41
P065	73101	68965	60772	60354	57671	51019	4.797	85	59413	48258	45128	44976	44018	42503	6.19759	120
P066	51670	50869	48191	47501	43872	41667	5.67464	127	75149	57265	50827	50589	49820	49283	4.22264	55
P067	63195	62242	58400	57763	52852	46739	4.88841	100	75953	66101	59979	59771	52478	37411	5.35503	73
P068	74976	73914	70267	69549	63537	55560	5.44065	144	34593	34461	32039	31942	31695	30809	4.24127	40
P069	64419	63366	59949	59509	57950	56785	5.90508	144	51383	51344	48647	48611	48212	43450
P070	64562	63672	60390	59565	55270	52154	5.12206	123	34005	33546	31628	31467	31205	30827	4.01194	44
P071	57952	56678	52824	51879	47566	45709	5.91641	147	49932	49469	45741	45657	44692	44288	4.58747	52
P072	55254	54448	51385	50552	46579	43942	5.79526	132	38501	38283	34341	34187	33001	29474	6.01317	86
P073	79629	78024	71938	71215	67302	58428	4.72686	113	45435	44416	41501	41355	40691	35857	4.99912	55
P074	57856	57096	52821	52035	45724	42048	6.09906	161	62357	59859	55378	54929	52238	36297	5.48038	101
P075	48837	48152	45339	44503	39765	36099	5.13286	128	48575	47861	44549	44216	43454	42874	3.77047	72
P076	62873	61944	58784	58283	55149	51041	5.17966	125	130873	122926	107579	106043	98979	64978	6.70111	209
P077	60491	59705	55675	54810	48999	47585	6.11971	161	36975	32204	29995	29931	28806	28464	4.49118	45
P078	75512	74538	70789	69449	62604	58034	5.79632	193	58795	58279	49784	48888	44776	35574	3.48746	116
P079	76030	74976	70945	69462	61409	59543	6.65912	246	30528	30521	28787	28716	27888	27073	1.92624	49
P080	52943	52280	49884	49122	44208	41458	5.71194	156	46960	46697	42898	42771	41566	41002	4.05153	89
P081	67360	65171	61862	61262	59688	59247	5.89239	144	61416	59521	43813	43657	40214	39182	3.19925	21
P082	65204	64397	61179	60411	54707	50219	5.6133	126	96422	95898	87355	87090	82954	44978	5.66224	99
P083	75214	74111	70444	69560	64054	47966	5.12438	130	61496	60060	43894	43785	42550	42550	2.05016	13
P084	76606	75331	71760	70820	67307	58928	4.90497	116	63006	61001	47773	47740	47023	46842	3.99031	24
P085	62480	61329	57791	57174	53479	46722	4.95412	112	45411	42235	31949	31921	31570	31568	4.35169	32
P086	61056	60181	56608	55688	50247	45508	5.70973	156	60133	56623	44922	44893	44643	44396	4.74374	36
P087	69699	68466	63839	63211	60942	59652	5.75787	121	59160	58927	53100	52870	46013	45385	4.8315	167
P088	63047	62085	58728	57948	54183	41839	5.38063	129	52406	51365	44743	44502	43906	43556	4.02315	65
P089	63978	63015	59573	58661	53441	49971	5.81901	146	95298	95261	78626	77133	71387	45720	4.57671	136
P090	70883	69925	66883	65941	60665	51561	5.64973	184	71404	71087	65788	65620	63291	53565	3.82782	91
P092	80025	78966	75582	74795	70646	67781	5.87713	197	55432	55395	50705	50527	47766	40333	4.13318	102
P093	68841	67886	64765	63814	58644	51489	5.51924	142	222423	222125	181103	180700	53599	47716	2.59254	100
P094	72012	71149	67716	66994	63179	59696	5.07808	132	94693	92435	69714	68253	61783	41935	4.51386	123
P095	54436	53731	51544	50883	47529	41228	5.14145	106	96963	88305	68319	67448	61820	45187	3.86209	99
P096	63228	62135	58308	57752	55317	52943	4.71027	110	45947	44695	40947	40856	40188	39335	5.81	78
P097	74092	73178	70016	69197	64886	51014	5.18109	116	39347	38577	34784	34671	34296	33633	5.91187	107
P099	52041	51363	49181	48422	44905	43533	5.97339	158	44746	43274	39929	39812	39112	37641	5.60029	87
P100	59783	58991	54742	54158	50970	47857	5.42406	119	60910	58776	53935	53671	52999	51886	6.42028	126
P101	69905	68990	65818	65248	61842	59064	5.42884	155	60262	59909	55910	55749	54656	53459	5.57435	97
P102	67300	66564	63903	63227	60827	54164	4.9101	122	47323	46768	43600	43476	43074	42132	5.29551	115
P103	68755	68002	64647	63986	58302	51158	5.27637	133	49406	47857	44775	44545	43398	43050	6.52057	129
P104	63956	63264	60756	60252	57320	54214	5.11864	90	35281	34851	31732	31621	31196	30939	5.03744	109
P201	48335	47171	41031	40621	38673	37839	4.37756	83	86600	86574	82074	81621	80655	54071	5.95188	190
P202	49337	47844	40281	39941	37943	35580	4.48895	72	76805	76769	72398	71857	70560	35728	6.18019	197

## Sheet: Table.S3
Table S3 The correlation between bacterial or fungal diversity and key clinical parameters
16S	Observe	Chao1	Shannon	Simpson	J	ITS2	Observe	Chao1	Shannon	Simpson	J
BMI	-0.11	-0.11	-0.1	-0.08	-0.07	BMI	0.3	0.3	0.24	0.18	0.07
FAI	-0.1	-0.11	-0.01	0.06	0.05	FAI	-0.21	-0.21	0	0.02	0.12
LH	0.05	0.05	0	0.01	-0.05	LH	-0.25	-0.25	-0.05	-0.02	0.13
AD	-0.03	-0.03	-0.01	0.05	0.01	AD	-0.34	-0.34	-0.19	-0.14	-0.04
I0	-0.17	-0.17	-0.08	-0.01	0.01	I0	0.11	0.11	0.02	-0.03	-0.06
TT	-0.04	-0.04	-0.04	0.05	-0.03	TT	-0.28	-0.28	-0.14	-0.14	-0.02
HOMA-IR	-0.14	-0.14	-0.06	0	0.01	HOMA-IR	0.06	0.06	0	-0.05	-0.06
HDL-C	-0.03	-0.03	-0.02	0.01	-0.01	HDL-C	-0.3	-0.3	-0.25	-0.17	-0.09
SHBG	0.15	0.15	0.15	0.12	0.12	SHBG	-0.06	-0.06	-0.01	-0.02	0.02
G0	0	0	0	-0.01	-0.01	G0	-0.09	-0.09	0	0.01	0.06
FSH	0	0	0.05	0.05	0.07	FSH	-0.17	-0.17	0.03	0.14	0.17
DHEA	-0.07	-0.07	-0.02	0	0.02	DHEA	-0.23	-0.23	-0.07	-0.01	0.03

## Sheet: Table.S4
Table S4 The relative abundance comparison of bacterial genera among different groups
Genus	Healthy-LB	PCOS-LB	p value(Wilcox)	FDR	Healthy_HB	PCOS_HB	p value	FDR	p value	FDR
Ruminiclostridium_6	0.000538376±0.00152196107631891	0.000265771818181818±0.00123070477243785	0.365	0.85	0.0010464784±0.0013534946902877	0.00055176448±0.00220800145986418	0.007	0.106	0.002	0.254
Agathobacter	0.0233635482380952±0.0269359831101146	0.0327810110909091±0.0343630658438322	0.388	0.856	0.03189708815±0.0289356482824162	0.00813925276±0.0115074350858404	0.001	0.106	0.004	0.254
Coprobacillus	3.6126380952381e-05±8.08776650129541e-05	0±0	0.036	0.849	0±0	0±0	NA	NA	0.005	0.254
Lachnoclostridium	0.00936472938095238±0.0094763793411672	0.00646670427272727±0.00698501294511481	0.264	0.849	0.00495365945±0.00521677225330275	0.0166181056±0.0148202764130269	0.003	0.106	0.007	0.254
Family_XIII_UCG-001	0.000170016571428571±0.000442127669578774	0.000229118863636364±0.000379484374453936	0.287	0.849	0.00072830115±0.00123591498199428	0.00024115252±0.000523168190884484	0.008	0.109	0.007	0.254
Erysipelotrichaceae_UCG-003	0.00450498395238095±0.00459241785174891	0.00420716327272727±0.0038079338120893	1	1	0.00183408485±0.00259662759832683	0.00672466384±0.0075037710769763	0.006	0.106	0.018	0.332
Odoribacter	0.000579726333333333±0.000717976460118111	0.00109469772727273±0.0011374092871093	0.195	0.849	0.00243277235±0.00239111182335726	0.00073236704±0.00109485072693193	0.007	0.106	0.018	0.332
Desulfovibrio	0.000681413904761905±0.00141718825497744	0.000334090681818182±0.000775653558178391	0.248	0.849	0.0018661188±0.00282293110281814	7.451972e-05±0.000337939068344369	0.007	0.106	0.019	0.332
Ruminococcaceae_UCG-005	0.00248404528571429±0.00661741035699755	0.00169748804545455±0.00328846673048318	0.732	0.988	0.006888526±0.0143587818173513	0.00185351824±0.00603337514454506	0.004	0.106	0.021	0.332
Collinsella	0.00596262304761905±0.0103375332585888	0.00585453563636364±0.0150825537117799	0.383	0.856	0.00797452785±0.00935566490044222	0.00373592672±0.00654430902615891	0.006	0.106	0.022	0.332
Dorea	0.0150428450952381±0.0081127276714778	0.0130680689090909±0.00771940061358673	0.508	0.922	0.00801093185±0.00581837249214361	0.01321698228±0.00816188117474094	0.02	0.167	0.024	0.332
[Eubacterium]_eligens_group	0.00961251133333333±0.010238492847491	0.00528193627272727±0.00818275672605187	0.14	0.849	0.00477194045±0.00798049885827006	0.00531367044±0.0134558872151938	0.099	0.385	0.025	0.332
Ruminococcaceae_UCG-010	0.00119847180952381±0.00473019275055164	4.46867272727273e-05±0.000127848081171954	0.172	0.849	0.00439297305±0.0111856171803769	0.00027020332±0.00132300142539104	0.01	0.12	0.027	0.332
Ruminococcus_1	0.0107308303809524±0.0252323135399679	0.00569584177272727±0.00922998154620517	0.931	1	0.01384929315±0.0127721561848673	0.00521907684±0.0112881054726071	0.006	0.106	0.029	0.332
Lachnospiraceae_UCG-001	0.000897929571428571±0.00136431595433252	0.000341566363636364±0.000862937991022395	0.076	0.849	0.00197902445±0.00362987754861104	0.00062085052±0.00235295804020243	0.019	0.167	0.029	0.332
Lactobacillus	0±0	0.00421618345454545±0.0144053023203646	0.006	0.849	0.001649161±0.00305446070194436	0.0011397632±0.00264503330968534	0.925	0.969	0.031	0.332
Adlercreutzia	0.000247381904761905±0.000508131088985599	0.0001416605±0.000216019916595835	0.85	1	0.00070512235±0.00212106058292532	2.97192e-05±0.000148596	0.004	0.106	0.032	0.332
Barnesiella	0.000682557714285714±0.00129148373030844	0.00100121504545455±0.00264693560233215	0.921	1	0.0033294708±0.00500739563688297	0.00012730288±0.000266581786781174	0.004	0.106	0.033	0.332
Oxalobacter	2.98487619047619e-05±0.000136784210829286	3.53252272727273e-05±9.90695586929333e-05	0.373	0.856	0.00010890995±0.000180685053603013	2.216828e-05±7.71167737598421e-05	0.027	0.175	0.035	0.332
Alistipes	0.0062883759047619±0.00864557822707849	0.0102810440454545±0.00876299359443358	0.126	0.849	0.0210096741±0.0254542388073006	0.00914586432±0.0146816160680758	0.02	0.167	0.039	0.344
Blautia	0.0409810179047619±0.0291832021540987	0.0375630872727273±0.0259944697651677	0.746	0.988	0.0211487693±0.0182646428180361	0.03929783592±0.036927182626187	0.029	0.175	0.04	0.344
Coprococcus_1	0.00266929842857143±0.00334677029955155	0.000659355181818182±0.000861699722675101	0.015	0.849	0.00089655485±0.00131981757674856	0.00104039432±0.00165472567351849	0.953	0.973	0.049	0.404
Peptococcus	0.000152031333333333±0.000335695220782682	0.000157258363636364±0.000319769798043701	0.862	1	0.00015771825±0.000385969222326405	0±0	0.01	0.12	0.055	0.404
Coprococcus_3	0.00641651376190476±0.00630798593450246	0.00293483113636364±0.00418074353684381	0.034	0.849	0.00579544525±0.00752127445272406	0.00254777004±0.00284366716791891	0.079	0.385	0.056	0.404
Dialister	0.0031068869047619±0.00710001097510677	0.00713234181818182±0.0115564855873174	0.323	0.849	0.01779302145±0.0308883953944919	0.01494435624±0.043860690860477	0.041	0.228	0.06	0.404
Faecalibacterium	0.111113996857143±0.0596388800194661	0.117946629045455±0.0584404400796099	0.589	0.922	0.0718334693±0.0325924656280194	0.10548307192±0.0637390918671915	0.114	0.385	0.063	0.404
Slackia	0.000199764095238095±0.00067733068312117	2.11740909090909e-05±9.9315289699934e-05	0.15	0.849	0.0001249387±0.000386850606705251	0±0	0.023	0.167	0.064	0.404
Holdemania	3.67448095238095e-05±7.0846744604547e-05	8.38360454545455e-05±0.000126410960657418	0.25	0.849	1.65224e-05±4.14393943747658e-05	1.783764e-05±6.7256610032571e-05	0.558	0.762	0.065	0.404
Ruminococcaceae_UCG-014	0.0103560249047619±0.0228647894246937	0.00816947786363636±0.0202244827267699	0.437	0.889	0.00752544095±0.0125075310883041	0.00403445892±0.0113912040845201	0.016	0.167	0.071	0.404
Christensenellaceae_R-7_group	0.00236522752380952±0.00534350736601655	0.00319870209090909±0.00840933287424599	0.427	0.881	0.0045760621±0.00630205233789185	0.00147686648±0.00415890554218202	0.019	0.167	0.072	0.404
Methanobrevibacter	0.000207912±0.000952772477889659	0±0	0.329	0.849	0.0001076246±0.00028685050960743	6.619272e-05±0.0003309636	0.117	0.385	0.072	0.404
Eisenbergiella	0±0	0±0	NA	NA	9.96773e-05±0.000336024459368519	0±0	0.118	0.385	0.076	0.404
GCA-900066755	0±0	0±0	NA	NA	9.215255e-05±0.000376854096399106	0±0	0.118	0.385	0.076	0.404
Gemella	0±0	0±0	NA	NA	1.85541e-05±6.29806477485869e-05	0±0	0.118	0.385	0.076	0.404
[Eubacterium]_ventriosum_group	0.00270564814285714±0.00377071582516066	0.00252832495454545±0.00425630963247432	0.456	0.907	0.002763537±0.00328269582674715	0.0013852912±0.00264888723797967	0.024	0.169	0.08	0.404
Raoultibacter	3.66799047619048e-05±0.000106265190210579	4.49090909090909e-06±2.10642307759343e-05	0.279	0.849	0±0	0±0	NA	NA	0.082	0.404
Mailhella	0.000201625714285714±0.000628330644008085	0±0	0.074	0.849	0±0	1.707312e-05±8.53656e-05	0.396	0.655	0.083	0.404
Lachnospira	0.0157180658095238±0.0172158060033338	0.0182308425454545±0.0179333685679715	0.409	0.878	0.0098179489±0.00968850407808981	0.02486204112±0.0228895708265135	0.028	0.175	0.084	0.404
[Eubacterium]_brachy_group	4.13333333333333e-06±1.89413128724841e-05	0.000427061318181818±0.0019222255013245	0.564	0.922	0.0002739227±0.000894416111509514	8.10524e-06±4.05262e-05	0.043	0.231	0.092	0.43
Ruminococcaceae_NK4A214_group	0.0013807990952381±0.00220087668773832	0.00216454690909091±0.00287415342702615	0.401	0.872	0.00360306765±0.00443413826557331	0.00142618652±0.00266472910685496	0.028	0.175	0.094	0.43
Alloprevotella	0.00291530333333333±0.0105440151480143	0±0	0.153	0.849	0.00360899685±0.0101956972633757	0.00026087148±0.0013043574	0.099	0.385	0.099	0.441
[Ruminococcus]_gnavus_group	0.00863706161904762±0.00984882238202501	0.0148480466363636±0.0267102926622246	0.971	1	0.00509737005±0.00907959913841272	0.01786548892±0.0275191917809641	0.013	0.144	0.103	0.45
Ruminococcaceae_UCG-002	0.0068451140952381±0.0102365980308984	0.00703589245454545±0.00738066692812344	0.584	0.922	0.0107246972±0.0122169081471575	0.0058336874±0.0146285857077668	0.04	0.228	0.111	0.474
Eubacterium	5.57890952380952e-05±0.000139531764773081	9.21960454545455e-05±0.00024415868978489	0.733	0.988	0±0	2.8651e-05±9.93374579627443e-05	0.213	0.536	0.114	0.474
Parabacteroides	0.00555693080952381±0.00536321449868527	0.0049271795±0.00523679376251461	0.746	0.988	0.0117174733±0.0120522801082066	0.00559254504±0.00628481778601906	0.036	0.214	0.117	0.476
Eggerthella	0.000567079952380952±0.00175030557134749	0.000401761454545455±0.000506501232219225	0.566	0.922	0.00014622925±0.000421104844052664	0.00052863376±0.000752202330089578	0.021	0.167	0.123	0.49
Butyricicoccus	0.006800623±0.00529347474079166	0.00544617854545455±0.00322715389160204	0.54	0.922	0.00387324685±0.00351434330801678	0.00529177352±0.00398010658832522	0.216	0.536	0.131	0.512
[Clostridium]_innocuum_group	1.63729523809524e-05±4.65626052003925e-05	2.75187272727273e-05±7.51808100763193e-05	0.952	1	0±0	9.942548e-05±0.0003522795578628	0.022	0.167	0.141	0.53
Paraprevotella	0.00146377347619048±0.00308325075795208	0.00112829313636364±0.00233305145307879	0.776	0.988	0.0039606161±0.00732184974210471	0.00136405988±0.00412434492519273	0.06	0.307	0.141	0.53
Megamonas	0.0208666395238095±0.0422996221226281	0.0199331725±0.0446315726885078	0.297	0.849	0.0629454791±0.106435448512903	0.03334812968±0.0607376048065681	0.19	0.536	0.144	0.53
Escherichia-Shigella	0.00425307490476191±0.00628900551263466	0.0112270215909091±0.0185187989491132	0.096	0.849	0.0116601018±0.0291729605994572	0.00981365408±0.0137884927097924	0.098	0.385	0.154	0.555
Pyramidobacter	0±0	0±0	NA	NA	2.098475e-05±9.38466549816774e-05	2.937104e-05±9.47043036638603e-05	0.446	0.683	0.161	0.568
Catenibacterium	0.0020600119047619±0.0044491968843394	0±0	0.036	0.849	0.0005293558±0.00122477307346397	0.00065884104±0.00274553292333057	0.481	0.683	0.171	0.594
Lachnospiraceae_ND3007_group	0.00275628676190476±0.00231902389612509	0.00501912304545455±0.0103846910703182	0.991	1	0.00131820785±0.00115986626632521	0.00330887584±0.00418326595105302	0.486	0.683	0.189	0.639
Granulicatella	9.37290476190476e-06±4.29520455530406e-05	6.55090909090909e-06±3.07264872411706e-05	0.974	1	5.239645e-05±0.00011356504698953	4.784956e-05±0.000120490372820155	0.961	0.973	0.194	0.639
Intestinimonas	0±0	0.000106040636363636±0.00039123359466297	0.173	0.849	0.0001557937±0.000361245430012995	0.00017039448±0.000437395530640567	0.771	0.927	0.195	0.639
[Eubacterium]_xylanophilum_group	0.000399078380952381±0.00125077612786068	0.000384025±0.000740797244929568	0.544	0.922	0.00071347825±0.0013303603074772	0.00020628968±0.000570486691573645	0.045	0.233	0.203	0.65
Senegalimassilia	4.04209523809524e-05±0.000128330508658883	3.73158636363636e-05±0.000175026914891422	0.583	0.922	0.00019519055±0.000469044947070722	0.00018181764±0.00041446148404746	0.863	0.956	0.214	0.65
Fournierella	2.41385238095238e-05±0.000110616612521637	0±0	0.329	0.849	0.0002158903±0.000691580955741576	0±0	0.118	0.385	0.219	0.65
Azospirillum_sp._47_25	0.000741072380952381±0.00339602028115544	0±0	0.329	0.849	0.00159012235±0.00702329238416862	0±0	0.118	0.385	0.225	0.65
CAG-56	0.00518166595238095±0.0082548784935192	0.004576722±0.00581002411823115	0.912	1	0.00263860845±0.00467694532957447	0.00197548668±0.00271771852722441	0.846	0.956	0.228	0.65
Prevotellaceae_UCG-001	0.000116208714285714±0.000370681364452429	0±0	0.074	0.849	3.092485e-05±0.000138300133587969	4.248848e-05±0.0002124424	0.924	0.969	0.23	0.65
Anaerostipes	0.0139986118571429±0.016651643624668	0.0171126616363636±0.025910121512195	0.746	0.988	0.0061033925±0.00679384925379873	0.00959973264±0.0098394515281814	0.324	0.613	0.231	0.65
Weissella	3.85601428571429e-05±0.000176704773451168	0±0	0.329	0.849	5.107325e-05±0.000182292689711924	0±0	0.118	0.385	0.232	0.65
Ruminococcaceae_UCG-008	0±0	5.62460909090909e-05±0.000263817551228461	0.353	0.849	0.0002939591±0.00112091547475961	0±0	0.118	0.385	0.232	0.65
Klebsiella	0.00216896623809524±0.00349211491448377	0.000333354363636364±0.000785367930062964	0.049	0.849	0.0029166232±0.00830881540235353	0.0035198708±0.00826592901455445	0.728	0.918	0.235	0.65
Haemophilus	0.00197212980952381±0.00311732370460194	0.00279808059090909±0.0066751102782103	0.477	0.922	0.0013594504±0.00307783648939558	0.00095645784±0.00176747217365825	0.972	0.978	0.237	0.65
Rikenellaceae_RC9_gut_group	0±0	0±0	NA	NA	0.002583211±0.0111034235116496	0.0001730594±0.000865297	0.444	0.683	0.248	0.67
Prevotellaceae_NK3B31_group	0.00148400061904762±0.00534682549534898	0.000277858409090909±0.00130327146099947	0.087	0.849	0.00073283135±0.00225825003709231	0.00039175368±0.00150936925513943	0.8	0.953	0.253	0.67
Lachnospiraceae_NK4A136_group	0.00680395257142857±0.00839896344139925	0.00953006977272727±0.0135877397391388	0.762	0.988	0.0067563778±0.00858288719282051	0.00413780908±0.00617816643086776	0.204	0.536	0.276	0.67
Candidatus_Stoquefichus	3.43989047619048e-05±0.000157635584895005	0.000151480045454545±0.000623880996268823	0.602	0.922	0±0	0±0	NA	NA	0.282	0.67
Ruminococcus_2	0.0108215511428571±0.0133866581390372	0.0100885326363636±0.0124032679351068	0.962	1	0.00912415255±0.016797709976699	0.00611720684±0.0102635968387423	0.361	0.655	0.287	0.67
Prevotella	3.1408619047619e-05±0.000100454749111466	0±0	0.153	0.849	0±0	1.553504e-05±7.76752e-05	0.396	0.655	0.287	0.67
metagenome	0.000220412761904762±0.000720747816472232	0.00224217909090909±0.0066101662069902	0.601	0.922	0.00538282175±0.0123103536821256	0.00265956776±0.00647799133370974	0.629	0.816	0.293	0.67
Fusicatenibacter	0.0158185306190476±0.0174439866282712	0.013471797±0.0157268483228635	0.639	0.937	0.0086001548±0.0093341351869456	0.01050176496±0.0119148709095246	0.811	0.956	0.302	0.67
Ruminococcaceae_UCG-013	0.00242823833333333±0.0030334353543831	0.00214125445454545±0.00317056872698792	0.416	0.88	0.00296086545±0.00266756634948235	0.00532164096±0.0148445337656933	0.193	0.536	0.315	0.67
uncultured_bacterium	0.00019497880952381±0.000723373307506547	0±0	0.074	0.849	0.0002099698±0.000724664674646477	3.967012e-05±0.000128586492437425	0.714	0.907	0.323	0.67
Faecalitalea	0.00014864780952381±0.000275226661200477	0.000150915727272727±0.000250413566923501	0.989	1	0.00012032155±0.000389214739576804	0.00056727772±0.00168838743296105	0.082	0.385	0.33	0.67
[Bacteroides]_pectinophilus_group	0±0	0±0	NA	NA	0.0005982239±0.00267533861233007	0±0	0.284	0.559	0.334	0.67
Candidatus_Melainabacteria_bacterium_MEL.A1	0±0	0±0	NA	NA	0.00014398245±0.000643909091533929	0±0	0.284	0.559	0.334	0.67
Kluyvera	0±0	0±0	NA	NA	9.38791e-05±0.000419840098533001	0±0	0.284	0.559	0.334	0.67
Lachnospiraceae_UCG-008	0±0	0±0	NA	NA	2.394085e-05±0.000107066736078252	0±0	0.284	0.559	0.334	0.67
Prevotella_6	0±0	0±0	NA	NA	3.421475e-05±0.000153013013666322	0±0	0.284	0.559	0.334	0.67
Ruminiclostridium_1	0±0	0±0	NA	NA	8.67973e-05±0.000388169326126885	0±0	0.284	0.559	0.334	0.67
uncultured_Porphyromonadaceae_bacterium	0±0	0±0	NA	NA	0.0008029423±0.00359086712962006	0±0	0.284	0.559	0.334	0.67
uncultured_Thermoanaerobacterales_bacterium	0±0	0±0	NA	NA	2.95683e-05±0.000132233457558214	0±0	0.284	0.559	0.334	0.67
Hungatella	0±0	0.000102090363636364±0.000342193522300932	0.089	0.849	0.00016503555±0.000738061417008131	0.00015512704±0.000470537981127585	0.474	0.683	0.338	0.67
Anaerotruncus	2.6016e-05±0.000108478422997387	0±0	0.153	0.849	0.0001047936±0.000351133301171836	3.72304e-05±0.000149524049862946	0.452	0.683	0.341	0.67
Subdoligranulum	0.0264429037619048±0.0301438671489362	0.0122470125909091±0.0124074079914681	0.161	0.849	0.0096916105±0.00925100905245474	0.01382524516±0.0180935008856372	0.918	0.969	0.343	0.67
Negativibacillus	0.000450573666666667±0.000712081648323514	0.000808181909090909±0.00109024824907812	0.315	0.849	0.00072048125±0.00128533234523629	0.00044153988±0.000943737182992098	0.104	0.385	0.347	0.67
Lachnospiraceae_UCG-004	0.000969893857142857±0.00198400023131902	0.000528513227272727±0.000846931806225267	0.76	0.988	0.0006341458±0.00162650683548102	0.00142197048±0.00223616040745435	0.111	0.385	0.348	0.67
Erysipelatoclostridium	0.000114557047619048±0.000427995019984284	6.32276363636364e-05±0.000177029042078935	0.984	1	0±0	3.059848e-05±0.000114079988835364	0.213	0.536	0.355	0.67
[Ruminococcus]_torques_group	0.0173507113809524±0.0238336872992388	0.0248099821363636±0.0244733605986284	0.118	0.849	0.01381207705±0.01083793169154	0.01724748632±0.0144169920490182	0.56	0.762	0.357	0.67
gut_metagenome	0.000172680666666667±0.000637676376190488	8.87078181818182e-05±0.000306596822118876	0.806	1	0.00157832825±0.00478393634686304	0.00040971368±0.00192890648337242	0.121	0.389	0.359	0.67
Ruminococcaceae_UCG-009	6.06007142857143e-05±0.000152412017600694	6.59975909090909e-05±0.000168133975088649	1	1	0.0001791769±0.000524220453846411	1.261592e-05±6.30796e-05	0.091	0.385	0.36	0.67
Lachnospiraceae_FCS020_group	0.000416997761904762±0.000660273091566808	0.000449855318181818±0.000687702761029127	0.756	0.988	0.00022376825±0.00047478402522708	0.00021415708±0.000391247832095796	0.706	0.902	0.363	0.67
Carnegiea_gigantea	0.000142396761904762±0.000652543940145176	0±0	0.329	0.849	0±0	0±0	NA	NA	0.364	0.67
Cetobacterium	3.14713333333333e-05±0.000144219767221187	0±0	0.329	0.849	0±0	0±0	NA	NA	0.364	0.67
Hydrogenoanaerobacterium	2.1614619047619e-05±9.90506279033486e-05	0±0	0.329	0.849	0±0	0±0	NA	NA	0.364	0.67
Fusobacterium	0.00787537866666667±0.0185586770641257	0.00292733422727273±0.00568600028783168	0.549	0.922	0.010795953±0.042203834480421	0.0042668712±0.0159386600223681	0.744	0.927	0.372	0.67
DTU089	1.44097619047619e-05±6.60338246748625e-05	0±0	0.329	0.849	0±0	9.3458e-06±3.79758780806975e-05	0.213	0.536	0.374	0.67
Unclassified	0.0296195925714286±0.021673663617786	0.0228912213636364±0.00985898541152326	0.329	0.849	0.0228950657±0.0163222594359203	0.03029188456±0.0218330016341622	0.199	0.536	0.38	0.67
Prevotella_2	0.00117247880952381±0.00450847210305626	0.0154059228181818±0.0309877221325573	0.114	0.849	0.0104111438±0.0317310535697666	0.00879557392±0.0212454849471517	0.961	0.973	0.382	0.67
Parasutterella	0.00265167938095238±0.00442384436181148	0.0075520835±0.0110689770420196	0.217	0.849	0.00841527245±0.01499680948879	0.00611509156±0.0108392782052418	0.271	0.559	0.391	0.67
GCA-900066575	0.000137953380952381±0.000253069081174385	0.000164820045454545±0.000560372208125523	0.29	0.849	8.220305e-05±0.000214729316929962	6.92254e-05±0.000240293732890602	0.558	0.762	0.392	0.67
Campylobacter	0±0	0.000108996409090909±0.000511238474964162	0.353	0.849	0±0	0±0	NA	NA	0.392	0.67
Hafnia-Obesumbacterium	0±0	9.23326363636364e-05±0.000433078452746046	0.353	0.849	0±0	0±0	NA	NA	0.392	0.67
Streptococcus	0.00327824542857143±0.00382348329392113	0.00398726495454545±0.00452454054576698	0.354	0.849	0.01142220405±0.0298549275466727	0.00396176932±0.00803925548877344	0.431	0.683	0.393	0.67
Marvinbryantia	0.000244213333333333±0.000489461829696692	0.000165193818181818±0.00052875736521581	0.385	0.856	0.00012823±0.000374140904866912	0.00031283728±0.000594764079188023	0.173	0.519	0.408	0.689
Candidatus_Soleaferrea	1.69285238095238e-05±5.40040469442977e-05	3.01855454545455e-05±6.39825117979439e-05	0.29	0.849	4.737485e-05±0.000211866770047712	1.725036e-05±4.91989451435699e-05	0.474	0.683	0.417	0.697
UBA1819	0.000359712380952381±0.000694466165314155	0.000373508227272727±0.000676938312425032	0.728	0.988	0.00024084465±0.000447529637394027	0.00030002616±0.000759976406209467	0.898	0.965	0.422	0.697
Defluviitaleaceae_UCG-011	4.29723809523809e-05±0.000141555183922906	2.60980909090909e-05±0.000122410896901305	0.546	0.922	4.404465e-05±0.00014440096169248	0±0	0.118	0.385	0.424	0.697
Butyricimonas	0.00138055842857143±0.00289723559403352	0.00133413104545455±0.001595511471034	0.447	0.9	0.0019633264±0.00445579257588776	0.00054319812±0.00064265333383062	0.26	0.559	0.437	0.7
Ruminococcaceae_UCG-004	0.00107923104761905±0.00155206824642303	0.000654202090909091±0.000977733757379931	0.522	0.922	0.00061965755±0.00091604307893435	0.0004450614±0.000877022575618211	0.202	0.536	0.444	0.7
Intestinibacter	0.00140281561904762±0.00195187191629959	0.00156295072727273±0.00309416262647563	0.57	0.922	0.00143987795±0.00340850362066802	0.00152315344±0.00342569778618275	0.271	0.559	0.455	0.7
CHKCI002	2.27229523809524e-05±0.000104129649298591	1.64687727272727e-05±7.72453911449503e-05	0.974	1	5.632685e-05±0.000183327430131036	0±0	0.118	0.385	0.459	0.7
Coprococcus_2	0.00425323723809524±0.0130681832994493	0.00779510759090909±0.0175889520138025	0.925	1	0.0053058047±0.00801303865997356	0.00490564256±0.0152143811061033	0.128	0.403	0.462	0.7
Terrisporobacter	0.000275523±0.000653607232385704	0.00162961045454545±0.00764355055837302	0.177	0.849	0.00013510825±0.000369016527961307	0.00045140868±0.00207826324748396	0.504	0.701	0.469	0.7
Acinetobacter	0±0	0±0	NA	NA	0±0	1.688988e-05±8.44494e-05	0.396	0.655	0.472	0.7
Anaeroglobus	0±0	0±0	NA	NA	0±0	3.921416e-05±0.0001960708	0.396	0.655	0.472	0.7
CAG-352	0±0	0±0	NA	NA	0±0	0.00011887676±0.0005943838	0.396	0.655	0.472	0.7
Gardnerella	0±0	0±0	NA	NA	0±0	1.91296e-05±9.5648e-05	0.396	0.655	0.472	0.7
Morganella	0±0	0±0	NA	NA	0±0	1.568564e-05±7.84282e-05	0.396	0.655	0.472	0.7
Coprobacter	1.69370952380952e-05±5.73257257380181e-05	0.000287822909090909±0.000969819566803901	0.632	0.937	0.00030999395±0.000642916390039169	3.152424e-05±8.12179489184708e-05	0.296	0.565	0.476	0.7
[Ruminococcus]_gauvreauii_group	0.00334965033333333±0.00725943922414914	0.00127679509090909±0.00234858117082927	0.188	0.849	0.00133068725±0.00186301283373874	0.00096993384±0.00124602592259821	0.487	0.683	0.479	0.7
Ruminiclostridium_5	0.00184170714285714±0.00324097206757757	0.00150682922727273±0.00266047581886058	0.894	1	0.0045699965±0.0114732276323299	0.00224082592±0.0060406318709851	0.141	0.437	0.48	0.7
Oscillibacter	0.000448362238095238±0.000662547825391338	0.000754710181818182±0.000751754977686698	0.119	0.849	0.00088381135±0.00176917739260373	0.00064604996±0.000890383320388167	0.898	0.965	0.49	0.706
Howardella	4.54364285714286e-05±0.000151640325284065	2.12915454545455e-05±9.98662003509969e-05	0.546	0.922	5.5735e-06±2.49254497451902e-05	0±0	0.284	0.559	0.491	0.706
Gordonibacter	0±0	2.24108181818182e-05±0.000105116054790537	0.353	0.849	3.58986e-05±0.000111793012130926	6.75436e-06±3.37718e-05	0.413	0.666	0.5	0.709
[Eubacterium]_hallii_group	0.0142897272857143±0.0216464032749439	0.0107964648181818±0.0100438664217758	0.942	1	0.01198425815±0.0127671654357318	0.00970896724±0.0137159496907633	0.197	0.536	0.504	0.709
Tyzzerella_4	0.000819828142857143±0.00168459527369536	0.00730108231818182±0.0239148278396141	0.55	0.922	0.00012910445±0.000375068218917218	0.00146304116±0.00444691462223377	0.62	0.811	0.505	0.709
Actinomyces	1.24971904761905e-05±5.72693213314241e-05	0±0	0.329	0.849	1.209735e-05±5.41009938952142e-05	0±0	0.284	0.559	0.509	0.71
Enterococcus	0.000101005666666667±0.000340995095380466	1.2987e-05±6.09144294728269e-05	0.51	0.922	9.830215e-05±0.000325242624770829	2.588132e-05±0.0001294066	0.221	0.54	0.517	0.71
Holdemanella	0.000947959142857143±0.00212133619107381	0.002014225±0.00533114716676966	0.591	0.922	0.0010448745±0.00201577861691257	0.00277039732±0.00962217686372571	0.155	0.472	0.525	0.71
Cellulosilyticum	0±0	0.000106512363636364±0.000499587269016044	0.353	0.849	3.48929e-05±0.000156045792664205	0±0	0.284	0.559	0.528	0.71
Succinatimonas	0±0	3.44495e-05±0.000161582477718037	0.353	0.849	1.39884e-05±6.25580265929161e-05	0±0	0.284	0.559	0.528	0.71
Veillonella	0.000647049952380952±0.000936844000605676	0.000945433727272727±0.00209775691546991	0.779	0.988	0.0006230621±0.00160560869709708	0.00185117996±0.00745204929409181	0.619	0.811	0.528	0.71
Tyzzerella_3	0.00155095157142857±0.0051966183891603	0.00446893277272727±0.0101039532057183	0.218	0.849	0.0010847437±0.00235584253312653	0.00227223512±0.00491274040819604	0.477	0.683	0.536	0.714
Clostridium_sensu_stricto_1	0.00252048695238095±0.00450016432866696	0.00380698377272727±0.00732346412801782	0.55	0.922	0.00235973195±0.00486089324914831	0.00565213768±0.0134354403886287	0.215	0.536	0.548	0.714
Merdibacter	9.44552380952381e-06±4.32848278356505e-05	3.35909090909091e-06±1.57555329386796e-05	0.974	1	0±0	0±0	NA	NA	0.548	0.714
Acetitomaculum	1.31740476190476e-05±6.03710704232385e-05	6.31126818181818e-05±0.000296024717444722	1	1	0±0	0±0	NA	NA	0.549	0.714
uncultured_organism	0.000128116619047619±0.000504558854152861	0±0	0.153	0.849	0.00018299705±0.000818387686963856	4.873952e-05±0.00016874106092228	0.752	0.927	0.556	0.714
Allisonella	0.000774471571428571±0.00116366096850644	0.00102302222727273±0.00157524901294959	0.626	0.937	0.0003504685±0.000546299470469747	0.00101033508±0.00156893674464882	0.185	0.536	0.565	0.714
Romboutsia	0.00203629661904762±0.00283919466348605	0.00414890977272727±0.00668522458845384	0.347	0.849	0.0053641429±0.0129297907510429	0.00283520968±0.00553860349582229	0.336	0.625	0.568	0.714
Comamonas	0±0	0±0	NA	NA	1.335345e-05±5.97184438682891e-05	3.692e-06±1.846e-05	0.873	0.956	0.574	0.714
Prevotellaceae_Ga6A1_group	0±0	0±0	NA	NA	0.0006249415±0.00279482335192137	6.640652e-05±0.0003320326	0.873	0.956	0.574	0.714
Succinivibrio	0±0	0±0	NA	NA	0.0011667915±0.00521805021913789	8.53656e-06±4.26828e-05	0.873	0.956	0.574	0.714
uncultured_Erysipelotrichaceae_bacterium	0±0	0±0	NA	NA	2.575305e-05±0.000115171140855902	1.148512e-05±5.74256e-05	0.873	0.956	0.574	0.714
[Eubacterium]_fissicatena_group	0±0	0±0	NA	NA	2.340605e-05±0.000104675037769518	2.296484e-05±0.0001148242	0.924	0.969	0.579	0.714
Phascolarctobacterium	0.00829040871428571±0.00910007062234975	0.010291661±0.0101191031795195	0.363	0.85	0.01081214205±0.0151278722811062	0.01001966576±0.009070900971919	0.293	0.565	0.587	0.72
Ezakiella	1.02464761904762e-05±4.69552527494199e-05	9.1635e-06±2.99950425265021e-05	0.641	0.937	0±0	6.08036e-06±3.04018e-05	0.396	0.655	0.593	0.722
Sellimonas	4.68755238095238e-05±0.000168388192744806	0.0005306375±0.0018705229161907	0.213	0.849	6.30899e-05±0.000177168147009052	0.00038841944±0.00127932764487057	0.893	0.965	0.597	0.722
Lactococcus	0.000346298666666667±0.00136187807758838	0.000122252181818182±0.000427332898827426	0.76	0.988	0.00010050585±0.000449475825472794	1.261592e-05±6.30796e-05	0.873	0.956	0.617	0.742
Prevotella_7	0±0	4.52734545454545e-05±0.00021235132470165	0.353	0.849	0.0004430944±0.00198157839769897	0.00015330188±0.000592871851971003	0.752	0.927	0.64	0.765
Bifidobacterium	0.0157423795714286±0.0337171535028914	0.0170769858181818±0.0302554042845295	0.971	1	0.00387233705±0.00356837397914762	0.0216933916±0.0383776813578121	0.231	0.557	0.662	0.786
Cloacibacillus	5.86682380952381e-05±0.00026885164196112	5.07702272727273e-05±0.000171842648345163	0.641	0.937	0.0001823505±0.000489356971038364	1.171208e-05±4.0955597033983e-05	0.403	0.655	0.688	0.811
Bilophila	0.00176476971428571±0.00229340654189335	0.00210879213636364±0.0017153400434816	0.274	0.849	0.0018158891±0.0016640457461659	0.00401325804±0.00876800155545903	0.573	0.773	0.695	0.811
GCA-900066225	7.50186190476191e-05±0.000247577814246446	2.10938636363636e-05±7.60611528394504e-05	0.586	0.922	3.157515e-05±0.000105307186693964	2.97192e-05±0.000148596	0.476	0.683	0.702	0.811
Megasphaera	0.000694848±0.00219404479729269	0.00103535681818182±0.00286950350430066	0.716	0.988	0.00550021775±0.0127697957613505	0.0022693148±0.00552709208732169	0.392	0.655	0.703	0.811
uncultured	0.00445171733333333±0.00460819593321193	0.00463519959090909±0.00561940824407491	0.856	1	0.0051253739±0.00508887140913116	0.00541191556±0.00850142187535276	0.249	0.559	0.707	0.811
Lachnospiraceae_UCG-003	0.000266897714285714±0.000727459807635112	0.00229224940909091±0.00603754991804222	0.421	0.88	0.000334911±0.00092843335571426	0.00035966824±0.00139635078953646	0.772	0.927	0.71	0.811
[Eubacterium]_ruminantium_group	0.00473422128571429±0.010714650971135	0.0050678935±0.0111147240416304	0.842	1	0.0049766841±0.0123460380501654	0.00301823456±0.00692787252667919	0.698	0.899	0.718	0.815
Phocea	5.56140952380952e-05±0.000139715948906667	0.000109110818181818±0.000459804788407267	0.597	0.922	1.707845e-05±5.25691807435688e-05	6.849232e-05±0.00016624564107612	0.338	0.625	0.749	0.843
Prevotella_9	0.125077575714286±0.219167860625419	0.0897533979545455±0.176810824678037	0.308	0.849	0.10389179335±0.161745876811953	0.10922183624±0.186035086546782	0.931	0.97	0.751	0.843
[Eubacterium]_coprostanoligenes_group	0.014039051±0.0215617380159873	0.0136802757272727±0.0179996063177516	0.799	1	0.01163618575±0.0111187947423471	0.01226905572±0.0192249325535765	0.369	0.655	0.777	0.854
Flavonifractor	0.00104099104761905±0.001440834573772	0.00106359622727273±0.00149673143149098	0.862	1	0.0011220433±0.00157801541615947	0.00142316244±0.00190223351547094	0.475	0.683	0.781	0.854
Enterorhabdus	1.83224285714286e-05±8.3963915843993e-05	0±0	0.329	0.849	3.202935e-05±0.000143239607750266	7.76052e-06±3.88026e-05	0.873	0.956	0.783	0.854
Oscillospira	2.7527e-05±0.000126144561155049	0±0	0.329	0.849	4.15347e-05±0.000185748825250121	1.016296e-05±5.08148e-05	0.873	0.956	0.783	0.854
Mogibacterium	0.00024237819047619±0.00111071640466357	0±0	0.329	0.849	1.48627e-05±6.64680150583722e-05	8.53656e-06±4.26828e-05	0.873	0.956	0.784	0.854
Family_XIII_AD3011_group	0.000519048952380952±0.00085126510637336	0.000411474863636364±0.000553311549763637	0.98	1	0.0004150302±0.000469279013975537	0.0003505074±0.000572601707914702	0.286	0.559	0.797	0.86
Olsenella	0±0	6.18163636363636e-06±2.89944446214976e-05	0.353	0.849	1.10023e-05±4.92037814176919e-05	5.04636e-06±2.52318e-05	0.873	0.956	0.799	0.86
Akkermansia	0.000179277095238095±0.000550854783119644	0.000194665772727273±0.000676626299318973	0.777	0.988	0.00034118185±0.00105180020263478	0.00024007224±0.00114055179544816	0.477	0.683	0.804	0.861
Sutterella	0.0100093577142857±0.0134177248055438	0.00887941427272727±0.0121213841031579	0.667	0.958	0.0102350687±0.012449019335915	0.0077504796±0.0100778459931259	0.402	0.655	0.816	0.868
Moryella	9.36143809523809e-05±0.000269454990032561	6.43090909090909e-05±0.000142650908747764	0.895	1	0.00010589225±0.000415010100113983	2.2531e-05±6.25219007628527e-05	0.95	0.973	0.851	0.899
Enterobacter	0.00373698752380952±0.016711183874716	0.000141848818181818±0.000476440830981204	0.92	1	0.00052756765±0.00161243649873153	0.00017696368±0.000659400795755176	0.452	0.683	0.886	0.923
Ruminococcaceae_UCG-003	0.00149796523809524±0.00130807763656229	0.00168380790909091±0.00163394377488756	0.779	0.988	0.00199173825±0.00234109505752597	0.00149315896±0.00184235708214811	0.772	0.927	0.886	0.923
Tyzzerella	0.00020370180952381±0.000664645340969951	0.000454373590909091±0.00176267074974822	1	1	0.00012522235±0.000560011373804542	0.00021190312±0.000719977450111073	0.446	0.683	0.892	0.923
Turicibacter	0.000120793333333333±0.000217814557785134	0.000339756954545455±0.00068486807800651	1	1	0.0002669813±0.000988200077941927	0.000235374±0.000600685677465553	0.597	0.798	0.892	0.923
Bacteroides	0.219630286285714±0.154331992738658	0.2251090065±0.148513428874315	0.839	1	0.22764188985±0.177779045939011	0.24642765116±0.150766807920983	0.611	0.811	0.902	0.926
Roseburia	0.0390583118571429±0.0355367715791812	0.0393428162272727±0.0333587556133304	1	1	0.0362273139±0.0345802273962784	0.04138610956±0.0347244985911543	0.476	0.683	0.906	0.926
Ruminiclostridium_9	0.00072918880952381±0.000824894053161775	0.00104606127272727±0.0013661552966155	0.598	0.922	0.0009457149±0.00105423012228041	0.00117855228±0.00210345494344882	0.955	0.973	0.941	0.957
Acidaminococcus	0.00010793180952381±0.000344947900343315	0.000556640227272727±0.00178008412179328	0.663	0.958	0.0002724348±0.000982465043108812	0.00016273992±0.000555442887911524	0.772	0.927	0.957	0.968
Lachnospiraceae_UCG-010	0.00141711604761905±0.00146064252733578	0.00113570822727273±0.00109808785414929	0.6	0.922	0.0011901455±0.0010652877866362	0.00125059464±0.00123643378194275	1	1	0.973	0.978
Mitsuokella	0.000592300714285714±0.0027142628573907	0.000452359818181818±0.00212175562031086	0.974	1	2.79899e-05±0.000125174638166843	1.784916e-05±8.92458e-05	0.873	0.956	0.998	0.998

## Sheet: Table.S5
Table S5 The relative abundance comparison of fungal genera among different groups
Genus	Healthy_LB	PCOS_LB	p value	FDR	Healthy_HB	PCOS_HB	p value	FDR	p value	FDR
Solicoccozyma	0.00464031819047619±0.00934147708679003	0.00201334154545455±0.00944340891470726	0.026	0.53	0.0473221742777778±0.0419741652114163	0.00468478483333333±0.0118889953469896	0.001	0.001	0.001	0.001
Candida	0.281531656190476±0.269711506322901	0.136872077909091±0.196030154223114	0.033	0.53	0.000213205444444444±0.000812489814955835	0.176163281375±0.207675583938535	0.001	0.001	0.001	0.001
Tetracladium	0.000571432285714286±0.00183902303103809	0.000221448636363636±0.00103868617399141	0.163	0.53	0.00898020755555556±0.0115360147134487	0.000118722833333333±0.000476574210519353	0.001	0.001	0.001	0.001
Malassezia	0.0375927505714286±0.0877443683027719	0.0257708478636364±0.0346176280094496	0.22	0.53	0.000255975888888889±0.000584503997833345	0.0259062839583333±0.0471027082723456	0.001	0.001	0.001	0.001
Mortierella	0.0195804253809524±0.028303607463802	0.0320320301363636±0.036961025288449	0.243	0.53	0.151097804888889±0.0742420752345459	0.03001917825±0.0426333229694277	0.001	0.001	0.001	0.001
Cladophialophora	0.00033893580952381±0.00155319900287399	0±0	0.329	0.53	0.00515558288888889±0.0110082852599262	0±0	0.001	0.001	0.001	0.001
Didymella	0.000222358523809524±0.000924871254034561	0.00117011077272727±0.00523101648350556	0.679	0.833	0.00261374355555556±0.00261557001708066	0.000282554291666667±0.00138422767843373	0.001	0.001	0.001	0.001
Ilyonectria	0.00250368128571429±0.011206381022005	0.00104225677272727±0.00317400509150412	0.695	0.844	0.00282052411111111±0.00238085622537002	4.66655416666667e-05±0.000228613531307842	0.001	0.001	0.001	0.001
Exophiala	0.00016040180952381±0.000697994644732438	0.000477188863636364±0.00162679113070493	0.981	1	0.0048702295±0.00694898553324089	0.0001881765±0.000898353032684813	0.001	0.001	0.001	0.001
Knufia	0±0	0±0	NA	NA	0.0120396392222222±0.0125785917644106	0±0	0.001	0.001	0.001	0.001
Pseudogymnoascus	0.000504107333333333±0.00231011001338234	0.000340808590909091±0.00159853398588322	0.974	1	0.000766963722222222±0.000858430072006197	0.00011593±0.000393040467615475	0.001	0.003	0.001	0.001
Metarhizium	0.000232172095238095±0.00077314814951967	0.000407952181818182±0.00157903878982686	1	1	0.00103006866666667±0.00212866755793892	0±0	0.001	0.009	0.001	0.008
Calonectria	0±0	0±0	NA	NA	0.00213324788888889±0.00358030762400957	0±0	0.001	0.009	0.001	0.001
Coniochaeta	0.000255606761904762±0.00117133733457113	0.000939888136363636±0.00440846612727107	1	1	0.00233084177777778±0.00276827802247189	0.00786025629166667±0.0318260831808435	0.001	0.012	0.001	0.001
Dichotomopilus	0.000429212714285714±0.00196689975245174	0±0	0.329	0.53	0.00175772061111111±0.00229527682864845	0.000161393583333333±0.000656216374045072	0.001	0.014	0.001	0.001
Syncephalis	0±0	0±0	NA	NA	0.00210060111111111±0.0034251100309477	0.000145158375±0.000711127901283148	0.001	0.015	0.001	0.001
Cephalotrichum	6.37838571428571e-05±0.000292294353473393	0±0	0.329	0.53	0.000562534222222222±0.00105996085547969	0±0	0.002	0.017	0.001	0.001
Lectera	0±0	0±0	NA	NA	0.00237027883333333±0.00448565269769817	0±0	0.002	0.017	0.001	0.001
Bolbitius	0.00815955738095238±0.0141451209845725	0.000801115636363636±0.00243110387470185	0.007	0.202	0±0	0.00743456804166667±0.0110899812303562	0.002	0.018	0.001	0.004
Idriella	0±0	0±0	NA	NA	0.000483974055555556±0.000659639042387709	2.0013375e-05±9.80451135619466e-05	0.002	0.021	0.001	0.001
Neurospora	0.00622855276190476±0.00985593862646473	0.000193828772727273±0.000736161877690209	0.002	0.145	0±0	0.00612922758333333±0.0100035345537954	0.003	0.03	0.001	0.003
Acrocalymma	0±0	0±0	NA	NA	0.00202918177777778±0.00333692033157021	0.000664177333333333±0.00236385164386362	0.003	0.03	0.001	0.001
Minimedusa	0±0	0±0	NA	NA	0.0033098285±0.00745891675759087	0±0	0.003	0.034	0.001	0.001
Staphylotrichum	0.000132486476190476±0.000589012585197262	0±0	0.153	0.53	0.00266434672222222±0.00264519387145982	0.00145720166666667±0.00481916833888884	0.007	0.065	0.001	0.001
Cercophora	0±0	0±0	NA	NA	0.00218079288888889±0.00395570860422331	0.000197554±0.000967812993291576	0.007	0.065	0.001	0.001
Leohumicola	0±0	0±0	NA	NA	0.00423514516666667±0.00811914802816139	0±0	0.008	0.067	0.001	0.003
Ophiosphaerella	0±0	0±0	NA	NA	0.000133643333333333±0.000334174299641405	0±0	0.008	0.067	0.001	0.003
Sagenomella	0±0	0±0	NA	NA	0.000922748333333333±0.0013959871436404	0.000774745875±0.00349489101663179	0.012	0.095	0.001	0.001
Chrysosporium	0±0	0±0	NA	NA	0.000411994444444444±0.0011027737366128	1.70774583333333e-05±8.36621180406142e-05	0.013	0.1	0.001	0.003
Meyerozyma	0.00452100723809524±0.00855830435386262	0.000965923727272727±0.00453058387318739	0.001	0.05	1.98332222222222e-05±8.41452355566784e-05	0.001689839125±0.00263256585638355	0.025	0.128	0.001	0.002
Purpureocillium	0.000723236±0.00317222082227888	0.00361129918181818±0.0169384945958375	0.583	0.744	0.000483308666666667±0.00069994122844178	0.000383721583333333±0.00187984416491904	0.004	0.04	0.002	0.011
Acrophialophora	0±0	0±0	NA	NA	0.0003923715±0.000841106612550063	0±0	0.018	0.1	0.002	0.011
Clavulinopsis	0±0	0±0	NA	NA	0.0150148728333333±0.0614218166546656	0±0	0.018	0.1	0.002	0.011
Cordyceps	0±0	0±0	NA	NA	0.000484324277777778±0.00131371511904324	0±0	0.018	0.1	0.002	0.011
Cuphophyllus	0±0	0±0	NA	NA	0.000585801833333333±0.00193173453134376	0±0	0.018	0.1	0.002	0.011
Dactylonectria	0±0	0±0	NA	NA	0.000854563666666667±0.00220688633873865	0±0	0.018	0.1	0.002	0.011
Gymnoascus	0±0	0±0	NA	NA	0.000556154444444444±0.00128554034449292	0±0	0.018	0.1	0.002	0.011
Herpotrichia	0±0	0±0	NA	NA	0.0013620955±0.00338186107669736	0±0	0.018	0.1	0.002	0.011
Remersonia	0±0	0±0	NA	NA	9.80058333333333e-05±0.00024669920843819	0±0	0.018	0.1	0.002	0.011
Serendipita	0±0	0±0	NA	NA	0.000269740777777778±0.000606713517782347	0±0	0.018	0.1	0.002	0.011
Hypomyces	0±0	0±0	NA	NA	0.00173416933333333±0.00376587321563556	6.21e-06±3.04226626053671e-05	0.027	0.133	0.002	0.011
Trichocladium	0±0	0±0	NA	NA	0.00608062827777778±0.0117488834607429	0.000296732708333333±0.00145368745082154	0.027	0.133	0.002	0.011
Paraphoma	0.000960136095238095±0.00227833578061046	0.000267606±0.000888427464460394	0.362	0.537	0.00163290844444444±0.00145943294844717	0.00423203670833333±0.0131699094090239	0.03	0.139	0.002	0.011
Microdochium	6.48835714285714e-05±0.000297333877430503	0.000206132545454545±0.000966847339812519	1	1	0.00119217416666667±0.00153355862708639	0.000818230708333333±0.00307153828745557	0.032	0.147	0.002	0.012
Oidiodendron	0.000168257428571429±0.000771052402667197	0±0	0.329	0.53	0.000362083388888889±0.000928420303282576	0.000367351291666667±0.00156802769645799	0.036	0.162	0.002	0.011
Poaceascoma	0±0	0±0	NA	NA	0.0004204705±0.0010651131911529	5.17993333333333e-05±0.000253763871366014	0.037	0.168	0.002	0.013
Aspergillus	0.0198414047619048±0.0238849136935104	0.0721470662272727±0.106547384873445	0.038	0.53	0.00336806561111111±0.00337231789041195	0.0204442655±0.0407866562833765	0.189	0.42	0.002	0.011
Alternaria	0.00352064404761905±0.00747711675487723	0.00354643936363636±0.0141704798404617	0.154	0.53	0.00615349077777778±0.00701705391754007	0.00795676995833333±0.00919724912481579	0.827	0.886	0.002	0.011
Thelonectria	0±0	0.00106944918181818±0.00501616129673027	0.353	0.53	0.00106895727777778±0.00286891457767239	0±0	0.008	0.067	0.003	0.014
Epicoccum	0.000504408666666667±0.00150219451582977	0.00165606240909091±0.00489725989709869	0.952	1	0.00167628561111111±0.00322803052556964	0±0	0.001	0.009	0.004	0.022
Sarocladium	0.0104369001428571±0.0193869713739209	0.00272248745454545±0.0104211836567414	0.004	0.191	0.000718562055555556±0.00227538805804436	0.00179716354166667±0.0047774082896461	0.244	0.42	0.006	0.034
Chaetomium	0.00522192066666667±0.010882422088925	0.00441676468181818±0.00948858606336897	0.4	0.571	0.0121055042777778±0.0137214419533078	0.00881593533333333±0.0148331566328408	0.049	0.185	0.009	0.053
Gibberella	0.00769217885714286±0.00956842476212175	0.00760712168181818±0.0155327005834217	0.183	0.53	0.0182016176666667±0.0151324972226028	0.010071981±0.0160763330422824	0.024	0.125	0.01	0.053
Acaulium	0±0	0.000330043727272727±0.00154804229983087	0.353	0.53	0.00206465522222222±0.00584709651679827	0.000553501208333333±0.00271159106486119	0.041	0.173	0.01	0.053
Engyodontium	0±0	0±0	NA	NA	4.41973888888889e-05±0.000114707168198565	0±0	0.044	0.173	0.01	0.053
Lachnum	0±0	0±0	NA	NA	0.00773232472222222±0.0293721864999722	0±0	0.044	0.173	0.01	0.053
Leucoagaricus	0±0	0±0	NA	NA	0.00838431361111111±0.0351576287092448	0±0	0.044	0.173	0.01	0.053
Pezizella	0±0	0±0	NA	NA	0.007599146±0.0298118412545852	0±0	0.044	0.173	0.01	0.053
Plenodomus	0±0	0±0	NA	NA	0.000328491888888889±0.000841849349878405	0±0	0.044	0.173	0.01	0.053
Rachicladosporium	0±0	0±0	NA	NA	0.000725344555555555±0.00173943438635248	0±0	0.044	0.173	0.01	0.053
Trichophyton	0±0	0±0	NA	NA	0.000230738555555556±0.000544344044523338	0±0	0.044	0.173	0.01	0.053
Xepicula	0.000169357142857143±0.000776091926624307	0.00747345677272727±0.0339549610726783	0.564	0.742	0.00116857133333333±0.00267146122851222	0.000820488791666667±0.00241481701341921	0.047	0.181	0.01	0.054
Cephaliophora	0.00199116804761905±0.00336247884131109	0±0	0.004	0.191	0.00117902116666667±0.00147061420301768	0.00368121375±0.00871311303106201	0.28	0.434	0.01	0.053
Trichoderma	0.00249015238095238±0.00494954690614696	0.0130108950454545±0.0274364621568164	0.831	0.977	0.0101669184444444±0.0129408734703888	0.0121870940416667±0.0334434118512491	0.013	0.099	0.011	0.054
Archaeorhizomyces	0±0	0.000954221909090909±0.0044756974807688	0.353	0.53	0.00353085477777778±0.00974926841142288	0±0	0.018	0.1	0.011	0.054
Scytalidium	0.00411537828571429±0.0177295077892727	0.00134635390909091±0.00631495959349988	0.546	0.722	0.00104955127777778±0.00237007231832833	0.000562179541666667±0.00174688643317019	0.044	0.173	0.011	0.054
Sodiomyces	0±0	0±0	NA	NA	0.000326601444444444±0.000916297596740737	8.69397916666667e-05±0.000425916255854413	0.091	0.291	0.011	0.054
Corynascella	0±0	0.000127385272727273±0.000597489890769406	0.353	0.53	0.000130261722222222±0.00027626601377249	0±0	0.018	0.1	0.012	0.054
Scolecobasidium	0±0	0.000164727181818182±0.000772638969671299	0.353	0.53	0.000227741944444444±0.000618449080568051	0±0	0.018	0.1	0.012	0.054
Ochroconis	0±0	0±0	NA	NA	0.000223145444444444±0.0005166854548549	0.000193372416666667±0.00094732750232439	0.1	0.291	0.012	0.055
Schizophyllum	0.000326524047619048±0.00149632116443765	0.0162996106363636±0.0754996977891449	0.062	0.53	0±0	2.94583333333333e-06±1.44315770678976e-05	0.414	0.515	0.012	0.054
Tausonia	0.00195036176190476±0.00479796303704155	0.00101198959090909±0.00302535510570286	0.164	0.53	0.00773897544444444±0.012365187346814	0.00313340708333333±0.00727665341317983	0.052	0.193	0.014	0.063
Clonostachys	0.00182022380952381±0.00294304477008746	0.00103059477272727±0.00296686870868903	0.107	0.53	0.00201481877777778±0.0035089244949274	0.00197528329166667±0.00403965752661788	0.083	0.289	0.016	0.073
Chaetomidium	0.000240719714285714±0.000887568266384572	0±0	0.153	0.53	0.0012732145±0.00278969371534433	0±0	0.018	0.1	0.018	0.079
Westerdykella	0.00229068576190476±0.00442122298735077	0±0	0.018	0.481	0±0	0.00104984408333333±0.00485955954870424	0.229	0.42	0.018	0.078
Ramicandelaber	0.000100545±0.000460755073249335	0±0	0.329	0.53	0.000599957±0.00117716018080369	0.000136186958333333±0.000461398265003756	0.097	0.291	0.019	0.084
Nectria	0.0062432709047619±0.012847851147569	0.00257328154545455±0.0067320426016827	0.055	0.53	0.0123026020555556±0.0182861574701089	0.00280327279166667±0.00651129754857669	0.029	0.136	0.025	0.108
Apiosordaria	0.00224001128571429±0.00685533937283546	0±0	0.074	0.53	0±0	0±0	NA	NA	0.025	0.108
Kazachstania	0.000641925761904762±0.00263463882784001	0.00193524709090909±0.00590055984904786	0.195	0.53	0±0	0.0304348782916667±0.101088537678619	0.009	0.072	0.028	0.116
Stagonosporopsis	0.00722420838095238±0.0270572708751577	0±0	0.036	0.53	0±0	0.000572582208333333±0.00280506849242528	0.414	0.515	0.029	0.119
Cadophora	0.000196921619047619±0.000861916912634012	0.0003050175±0.00118004002170498	1	1	0.00234603422222222±0.00479618030201647	0±0	0.008	0.067	0.03	0.123
Saitozyma	0.00214849571428571±0.00491922091477969	0.000734199909090909±0.00195861724470804	0.107	0.53	3.17089444444444e-05±0.000134529657845605	0.00019930525±0.000683035705458344	0.425	0.52	0.03	0.123
Trichosporon	0.000667588952380952±0.00138593620491935	0.00128151972727273±0.00402260414481972	0.375	0.548	0±0	0.000107535625±0.000526814820842557	0.414	0.515	0.032	0.129
Wallemia	0.00076568480952381±0.00280201271649508	0.00402933±0.0151270164222959	0.359	0.535	0±0	0.000226990708333333±0.000882851053699098	0.229	0.42	0.034	0.135
Setophoma	0.00606504423809524±0.0100319547492897	0.0012134155±0.00383125961457843	0.005	0.191	0.00155430211111111±0.00201682323932494	0.00348086883333333±0.00564403495325836	0.921	0.924	0.039	0.154
Phialemoniopsis	0.00456819585714286±0.0117408705168907	0.0171985118636364±0.0297856049341829	0.25	0.53	0.000186701888888889±0.000388297434719206	0.000777287625±0.00380791612925959	0.02	0.11	0.043	0.167
Cylindrocarpon	0.0112650484285714±0.0214293604343063	0.000717342181818182±0.00245273807112917	0.006	0.201	0.00176463872222222±0.00423248087659757	0.007151460375±0.0179558770608368	0.961	0.961	0.049	0.188
Colletotrichum	0±0	0.000166292681818182±0.000779981815543303	0.353	0.53	0.000185671111111111±0.000464780053047092	0.000688809333333333±0.00337446279346664	0.1	0.291	0.051	0.188
Xeromyces	0.00136726214285714±0.00354644501803664	0.00144064172727273±0.00507082602571466	0.265	0.53	0±0	0.00478529408333333±0.010721603685978	0.015	0.1	0.052	0.188
Articulospora	0±0	0±0	NA	NA	0.000525517222222222±0.00195909500924926	0±0	0.106	0.291	0.057	0.188
Athelopsis	0±0	0±0	NA	NA	0.00371844055555556±0.0109043153690291	0±0	0.106	0.291	0.057	0.188
Coniothyrium	0±0	0±0	NA	NA	3.10598888888889e-05±9.17824911797637e-05	0±0	0.106	0.291	0.057	0.188
Harposporium	0±0	0±0	NA	NA	6.44977777777778e-05±0.000188629921163592	0±0	0.106	0.291	0.057	0.188
Hemileucoglossum	0±0	0±0	NA	NA	0.000158285222222222±0.000479098027912569	0±0	0.106	0.291	0.057	0.188
Hodophilus	0±0	0±0	NA	NA	0.00105600911111111±0.00413884874247539	0±0	0.106	0.291	0.057	0.188
Laetisaria	0±0	0±0	NA	NA	0.00540782577777778±0.0228018644482513	0±0	0.106	0.291	0.057	0.188
Lapidomyces	0±0	0±0	NA	NA	0.00115086511111111±0.00406485908567234	0±0	0.106	0.291	0.057	0.188
Leptosphaeria	0±0	0±0	NA	NA	0.000219431444444444±0.000677848612018783	0±0	0.106	0.291	0.057	0.188
Microscypha	0±0	0±0	NA	NA	0.000338706888888889±0.000990200744260588	0±0	0.106	0.291	0.057	0.188
Pezicula	0±0	0±0	NA	NA	0.000114123833333333±0.000332190654596078	0±0	0.106	0.291	0.057	0.188
Pyrenochaeta	0±0	0±0	NA	NA	8.12517222222222e-05±0.000309724638323597	0±0	0.106	0.291	0.057	0.188
Vermispora	0±0	0±0	NA	NA	7.85778333333333e-05±0.000314541506431233	0±0	0.106	0.291	0.057	0.188
Hygrocybe	0.00074101380952381±0.00339575187315045	0±0	0.329	0.53	0.0346230273333333±0.0881109304701893	0.000641852833333333±0.00217604264336124	0.162	0.414	0.06	0.195
Paraphaeosphaeria	0.00136991614285714±0.00384774869317898	0±0	0.036	0.53	0±0	0.00130175258333333±0.00505681656767138	0.132	0.342	0.064	0.207
Ascosphaera	0.00111212204761905±0.00282461184553969	0±0	0.036	0.53	0±0	0.000910899583333333±0.00299474498381555	0.132	0.342	0.065	0.209
Aphanoascus	0±0	0±0	NA	NA	0.000182430722222222±0.000530967152059645	0.00153490325±0.00467890270427984	0.518	0.605	0.067	0.213
Endophoma	0.000144393476190476±0.000456451597263677	0.000268626590909091±0.00125997039550764	0.583	0.744	0.000587033222222222±0.00113839665110972	0.000209096375±0.00102435885163129	0.046	0.177	0.07	0.219
Botryotrichum	0.0448024415714286±0.0528440387044863	0.0144130516363636±0.0263723843962269	0.021	0.5	0.0311618740555556±0.0463174357062907	0.0334820787916667±0.0556478895520801	0.435	0.527	0.072	0.224
Microascus	0.000198369380952381±0.000720819310507736	0.0152492531363636±0.0715253372363369	0.583	0.744	0.00120513911111111±0.00419062757923415	0±0	0.018	0.1	0.073	0.224
Moesziomyces	1.22888095238095e-05±5.63143998437514e-05	0.00117565940909091±0.00301206402586024	0.08	0.53	2.28333333333333e-06±9.6873629022557e-06	3.81634166666667e-05±0.000186961795349121	0.891	0.901	0.081	0.247
Periconia	8.27992380952381e-05±0.000278664227128978	0.000230251045454545±0.000950105772890601	1	1	0.000473960111111111±0.000810481341709821	0.000574720333333333±0.00137100402631266	0.356	0.515	0.082	0.249
Pyrenochaetopsis	0.00105222057142857±0.00259780498607991	0.00353163681818182±0.0103703400343563	0.878	1	0.000856693666666667±0.00116696553636379	0.000215070541666667±0.00104363811519507	0.009	0.073	0.084	0.251
Chlamydocillium	0.000806616523809524±0.00254755668276581	0±0	0.153	0.53	0±0	0.00226172995833333±0.00587262945991134	0.077	0.274	0.085	0.254
Stropharia	0.000209587904761905±0.000734506690958013	0±0	0.074	0.53	2.80172222222222e-05±0.000118867006940063	0±0	0.269	0.42	0.088	0.258
Cladosporium	0.0153414713333333±0.0136573303616934	0.0400585040909091±0.0958921099229443	0.457	0.647	0.007249464±0.0110136835892357	0.0283366675833333±0.0457105823072608	0.022	0.116	0.093	0.27
Acremonium	0.00856377723809524±0.0121675667663219	0.00590578304545455±0.0138617594030093	0.096	0.53	0.00350444727777778±0.00902608631438616	0.019727055375±0.0291102227255542	0.139	0.358	0.094	0.272
Hanseniaspora	0±0	0.000666202954545455±0.00309643583355993	0.173	0.53	0±0	0.000908510958333333±0.00225428917619736	0.077	0.274	0.095	0.272
Monascus	0.00484012752380952±0.0103515527485483	0.00242937245454545±0.00640125959757785	0.275	0.53	3.56447222222222e-05±0.000151227748781065	0.00474658541666667±0.00947421236551321	0.027	0.133	0.101	0.288
Bimuria	2.93868095238095e-05±9.82694821628867e-05	0±0	0.153	0.53	0±0	0±0	NA	NA	0.104	0.292
Subulicystidium	0.000545252571428571±0.00185361180962179	0±0	0.153	0.53	0±0	0±0	NA	NA	0.104	0.292
Corynespora	0.000742581904761905±0.00214961609349169	0.000935702863636364±0.00438883545811191	0.324	0.53	0±0	0±0	NA	NA	0.105	0.292
Flammulina	0.000752005428571429±0.00296089247524142	0±0	0.074	0.53	0±0	0.001533338±0.00751179140643935	0.414	0.515	0.109	0.299
Zygosaccharomyces	0.00012624819047619±0.000578541889208346	0.00356663077272727±0.0108273483425458	0.3	0.53	0±0	0±0	NA	NA	0.11	0.299
Cystobasidium	0±0	0.000205490636363636±0.000845114293577448	0.173	0.53	0±0	0±0	NA	NA	0.122	0.322
Hyphopichia	0±0	0.000107128545454545±0.000410383405437464	0.173	0.53	0±0	0±0	NA	NA	0.122	0.322
Lactarius	0±0	0.00114601290909091±0.00377262739092431	0.173	0.53	0±0	0±0	NA	NA	0.122	0.322
Phoma	0±0	0.0209206306363636±0.0979810346240149	0.173	0.53	0±0	0±0	NA	NA	0.122	0.322
Saccharomyces	0±0	0.000136179636363636±0.00051385656019949	0.173	0.53	0±0	0±0	NA	NA	0.122	0.322
Funneliformis	0.000330498619047619±0.00106696662352674	0.000487301318181818±0.00107661929849207	0.308	0.53	0±0	0.000104825458333333±0.000357129678006887	0.229	0.42	0.134	0.347
Spizellomyces	0.000188790571428571±0.000865147084065396	0.000629911318181818±0.00295454597409115	1	1	0.000269386666666667±0.000509817306838786	0.000353198041666667±0.00121632948070669	0.3	0.463	0.134	0.347
Entoloma	0.00196002752380952±0.00359304715037872	0.000205258681818182±0.000950933661071174	0.039	0.53	0.000234584611111111±0.000552732203390962	0.00130985879166667±0.00398888634576616	0.354	0.515	0.137	0.352
Schizothecium	0.00496040485714286±0.00752471353865427	0.00563552822727273±0.0161729072831872	0.226	0.53	0.00407835761111111±0.00461869874064463	0.00399493383333333±0.00786956913657482	0.089	0.291	0.139	0.354
Agaricus	0.000434357428571429±0.0014149525401758	4.01818181818182e-06±1.8846943325836e-05	0.127	0.53	0±0	0.000388926±0.0017030917731016	0.229	0.42	0.154	0.39
Golubevia	0±0	0±0	NA	NA	0±0	0.00018567125±0.000660711618941357	0.229	0.42	0.162	0.401
Kernia	0±0	0±0	NA	NA	0±0	0.000460972125±0.00197721250398522	0.229	0.42	0.162	0.401
Mycosphaerella	0±0	0±0	NA	NA	0±0	0.000115949625±0.000403385958022383	0.229	0.42	0.162	0.401
Thermomyces	0.00184685447619048±0.00469506082135653	0.00438651768181818±0.0145719913481284	0.282	0.53	0±0	0.00109910770833333±0.00382391140261934	0.132	0.342	0.166	0.409
Millerozyma	8.55029523809524e-05±0.000391823751427919	0±0	0.329	0.53	0±0	0.000124091±0.000350957674232514	0.132	0.342	0.169	0.412
Plectosphaerella	0.00488495114285714±0.00708246261141145	0.00849784577272727±0.0265079302920192	0.273	0.53	0.00317270194444444±0.00526782341061427	0.0121384746666667±0.0158291773018621	0.165	0.417	0.174	0.421
Clavaria	0.000110001047619048±0.000504088127238728	0±0	0.329	0.53	0.00243133594444444±0.00708875837698954	0±0	0.106	0.291	0.184	0.442
Fusariella	0.000202348761904762±0.000927278518209168	0±0	0.329	0.53	0.000285034166666667±0.000912334168491184	0±0	0.106	0.291	0.198	0.472
Pleurotus	0±0	0.000861615272727273±0.00404133385410456	0.353	0.53	9.3665e-05±0.000282921128075736	0±0	0.106	0.291	0.204	0.479
Unclassified	0.13255864252381±0.0877877458622789	0.107895219636364±0.0865118805499472	0.283	0.53	0.146588916611111±0.0937266324964475	0.15774380625±0.0822231095451524	0.521	0.606	0.204	0.479
Lophiostoma	0±0	0±0	NA	NA	0.000460621388888889±0.00175904951505272	0.000217024208333333±0.00106319714449628	0.41	0.515	0.205	0.48
Preussia	0.00812265904761905±0.0142707549028106	0.00822488218181818±0.0208167765013068	0.285	0.53	0.003540026±0.00495410919169205	0.00427703879166667±0.0117725400979767	0.089	0.291	0.208	0.483
Holtermanniella	0±0	0±0	NA	NA	8.03797222222222e-05±0.000238520583471829	7.1641125e-05±0.000350968401697895	0.443	0.528	0.214	0.492
Coprinellus	0.00025867919047619±0.000772796465247262	0.00105795913636364±0.00496226820644918	0.177	0.53	0.000243346222222222±0.000569617103316167	0.00158596670833333±0.00357438465426038	0.682	0.77	0.216	0.495
Rhodotorula	0.00178624838095238±0.00448493547940692	0.00176496427272727±0.00624843812591276	0.464	0.652	4.23108888888889e-05±0.000179509898708183	0.00213404395833333±0.0065182170643042	0.05	0.186	0.218	0.495
Roussoella	0±0	0±0	NA	NA	0.000236926055555556±0.000775932376648777	0.0001506405±0.00051036374831001	0.784	0.85	0.22	0.497
Sebacina	0.00135010738095238±0.00457539382568812	0.000950664772727273±0.0037791121877048	0.532	0.721	0±0	0.000727071041666667±0.00342935875996615	0.077	0.274	0.23	0.502
Cyphellophora	0.00198828814285714±0.00523306172788631	0.000745769454545455±0.00269915596241514	0.138	0.53	0.000111096611111111±0.000303747393119608	0.000512040166666667±0.00175732525061993	0.513	0.601	0.239	0.502
Myrothecium	0.00601124538095238±0.0101001627420416	0.00328218509090909±0.00984751894557033	0.059	0.53	0.000678663888888889±0.00144686361661199	0.008091699625±0.0170506790373448	0.646	0.736	0.249	0.502
Naganishia	5.30357142857143e-05±0.000198095327914654	0±0	0.153	0.53	4.17976111111111e-05±0.000177332245524389	0±0	0.269	0.42	0.255	0.502
Pseudaleuria	0.00125660666666667±0.00209637224603483	0.00174573159090909±0.00360812986997158	0.893	1	0.0183686466666667±0.0364771239013374	0.007639635±0.0158591171660783	0.551	0.637	0.255	0.502
Debaryomyces	0.000144407333333333±0.000513969634854855	0.00277769131818182±0.00996385486487104	0.365	0.537	0±0	0.000571165333333333±0.00195906730434883	0.229	0.42	0.265	0.502
Myrmecridium	0.00195044661904762±0.00401283625253532	0.000136626863636364±0.000640836794415247	0.067	0.53	0.000109287±0.000353798958527546	0.00115740758333333±0.00360694371975455	0.804	0.865	0.266	0.502
Cladorrhinum	0.00287028961904762±0.00576707243311523	0.00425563481818182±0.00909163622967079	0.76	0.903	0.000485891166666667±0.00154125681355583	0.002136396625±0.00457240262353026	0.338	0.515	0.281	0.502
Thelebolus	0.00144879876190476±0.00440162914068078	0.00132587704545455±0.00621891458958813	0.324	0.53	0.00385128727777778±0.0110657914651531	0.00069305975±0.00189141640300036	0.684	0.77	0.282	0.502
Penicillium	0.0171235332380952±0.051962652205182	0.0116593075909091±0.0174180923948893	0.618	0.767	0.00545589444444444±0.00693894197017239	0.01442281325±0.0244257197674178	0.19	0.42	0.284	0.502
Curvularia	0.000945624238095238±0.00363764800891348	0±0	0.074	0.53	8.00508888888889e-05±0.000220015819059579	0.000312342291666667±0.00124910340020789	0.513	0.601	0.286	0.502
Ascobolus	0.000168897142857143±0.000566732245650297	0±0	0.153	0.53	0±0	2.63924166666667e-05±0.00012929590782452	0.414	0.515	0.292	0.502
Aporospora	0±0	0±0	NA	NA	8.40516111111111e-05±0.000356600785117927	0±0	0.269	0.42	0.294	0.502
Biappendiculispora	0±0	0±0	NA	NA	7.10247222222222e-05±0.000301332376291345	0±0	0.269	0.42	0.294	0.502
Bradymyces	0±0	0±0	NA	NA	2.95026111111111e-05±0.000125168978276257	0±0	0.269	0.42	0.294	0.502
Calcarisporiella	0±0	0±0	NA	NA	0.000257316555555556±0.00109170168806939	0±0	0.269	0.42	0.294	0.502
Chaetosphaeria	0±0	0±0	NA	NA	9.72128888888889e-05±0.000412439357712406	0±0	0.269	0.42	0.294	0.502
Dematiopleospora	0±0	0±0	NA	NA	4.45728333333333e-05±0.000189106516240187	0±0	0.269	0.42	0.294	0.502
Dictyosporium	0±0	0±0	NA	NA	0.000157347111111111±0.000667567255600679	0±0	0.269	0.42	0.294	0.502
Duddingtonia	0±0	0±0	NA	NA	5.99525555555556e-05±0.000254357151496779	0±0	0.269	0.42	0.294	0.502
Glarea	0±0	0±0	NA	NA	0.000385611166666667±0.00163600962510754	0±0	0.269	0.42	0.294	0.502
Gliophorus	0±0	0±0	NA	NA	0.000213314888888889±0.000905018426768329	0±0	0.269	0.42	0.294	0.502
Globomyces	0±0	0±0	NA	NA	0.000187228722222222±0.000794344194697355	0±0	0.269	0.42	0.294	0.502
Glomus	0±0	0±0	NA	NA	8.99107222222222e-05±0.00038145888830828	0±0	0.269	0.42	0.294	0.502
Glutinoglossum	0±0	0±0	NA	NA	4.05053888888889e-05±0.000171849810947589	0±0	0.269	0.42	0.294	0.502
Gorgomyces	0±0	0±0	NA	NA	8.26309444444444e-05±0.000350573406915093	0±0	0.269	0.42	0.294	0.502
Hemimycena	0±0	0±0	NA	NA	0.000141576388888889±0.000600657747835423	0±0	0.269	0.42	0.294	0.502
Hirsutella	0±0	0±0	NA	NA	5.4619e-05±0.000231728791689768	0±0	0.269	0.42	0.294	0.502
Holocotylon	0±0	0±0	NA	NA	5.3657e-05±0.000227647371348759	0±0	0.269	0.42	0.294	0.502
Hygrophorus	0±0	0±0	NA	NA	0.00740276277777778±0.0314072625580922	0±0	0.269	0.42	0.294	0.502
Hypsizygus	0±0	0±0	NA	NA	7.80107777777778e-05±0.000330971699833821	0±0	0.269	0.42	0.294	0.502
Lecanicillium	0±0	0±0	NA	NA	8.40516111111111e-05±0.000356600785117927	0±0	0.269	0.42	0.294	0.502
Microbotryozyma	0±0	0±0	NA	NA	3.38733333333333e-05±0.000143712382208354	0±0	0.269	0.42	0.294	0.502
Mycofalcella	0±0	0±0	NA	NA	0.000146467333333333±0.000621408267733863	0±0	0.269	0.42	0.294	0.502
Myxocephala	0±0	0±0	NA	NA	7.38625555555556e-05±0.000313372283454609	0±0	0.269	0.42	0.294	0.502
Peltigera	0±0	0±0	NA	NA	0.000271488555555556±0.00115182839188724	0±0	0.269	0.42	0.294	0.502
Phaeococcomyces	0±0	0±0	NA	NA	5.76182777777778e-05±0.000244453649621741	0±0	0.269	0.42	0.294	0.502
Pochonia	0±0	0±0	NA	NA	0.000149807555555556±0.000635579630437883	0±0	0.269	0.42	0.294	0.502
Powellomyces	0±0	0±0	NA	NA	6.87695e-05±0.00029176427873285	0±0	0.269	0.42	0.294	0.502
Psilocybe	0±0	0±0	NA	NA	0.000237460833333333±0.00100746099309725	0±0	0.269	0.42	0.294	0.502
Ramichloridium	0±0	0±0	NA	NA	5.62362777777778e-05±0.000238590320192142	0±0	0.269	0.42	0.294	0.502
Ramularia	0±0	0±0	NA	NA	6.60896666666667e-05±0.000280394708798151	0±0	0.269	0.42	0.294	0.502
Rhizoctonia	0±0	0±0	NA	NA	4.07522777777778e-05±0.000172897271792787	0±0	0.269	0.42	0.294	0.502
Rinodina	0±0	0±0	NA	NA	0.000108651611111111±0.000460969746021062	0±0	0.269	0.42	0.294	0.502
Stemphylium	0±0	0±0	NA	NA	3.51078888888889e-05±0.000148950157838863	0±0	0.269	0.42	0.294	0.502
Thyrostroma	0±0	0±0	NA	NA	5.85813888888889e-05±0.000248539784007958	0±0	0.269	0.42	0.294	0.502
Toxicocladosporium	0±0	0±0	NA	NA	0.000130052722222222±0.000551766970770623	0±0	0.269	0.42	0.294	0.502
Xenopolyscytalum	0±0	0±0	NA	NA	6.2557e-05±0.000265406873464121	0±0	0.269	0.42	0.294	0.502
Podospora	0.00663550947619048±0.0170393345368814	0.00381568636363636±0.00940814997168894	0.887	1	7.93327777777778e-06±3.36580470822193e-05	0.00332250866666667±0.00812668891724959	0.082	0.288	0.296	0.504
Cryptococcus	0.000437727571428571±0.00143093215719106	0.00108911622727273±0.00428193419638683	0.481	0.672	0±0	0.00017988575±0.000609462069559153	0.229	0.42	0.302	0.511
Bifiguratus	0.000217864904761905±0.000998382417345774	0.000420153727272727±0.00195199383007439	0.602	0.756	0±0	0±0	NA	NA	0.31	0.522
Pseudeurotium	0.000706698047619048±0.0027654015677634	0±0	0.153	0.53	0.00029304±0.000940870361172725	0.000650063583333333±0.00315311384053089	0.43	0.523	0.311	0.522
Pseudallescheria	0±0	0±0	NA	NA	8.10183333333333e-06±3.43731677402593e-05	0.00057082475±0.0019405615500619	0.712	0.786	0.332	0.55
Sistotrema	0±0	0±0	NA	NA	1.45443888888889e-05±6.17066160692857e-05	0.000379539083333333±0.00154250465067221	0.712	0.786	0.332	0.55
Kurtzmaniella	0±0	0.00927715836363636±0.0423730644640234	0.173	0.53	0±0	0.000467925333333333±0.0022923566087768	0.414	0.515	0.333	0.55
Sclerophora	0.000209039380952381±0.000669291291277458	0.00109747263636364±0.00261590222657173	0.213	0.53	5.76526666666667e-05±0.000244599549320926	0.000281666375±0.000705431846495021	0.269	0.42	0.349	0.565
Cistella	0.00113615614285714±0.00230198765014742	0.001070052±0.00501898876463058	0.095	0.53	0.000317189111111111±0.000648029188407426	0.00102766308333333±0.00298212972824475	0.571	0.655	0.353	0.565
Cutaneotrichosporon	0.00077904319047619±0.00216612826718183	0.000680236454545455±0.00319059178680641	0.324	0.53	0±0	0.00026962475±0.000915508189732953	0.229	0.42	0.365	0.565
Stachybotrys	0.00561821904761905±0.0129721102955078	0.00353371236363636±0.00972891682924448	0.124	0.53	0.00233971772222222±0.00334824157619634	0.0037083915±0.00679724421071759	0.658	0.747	0.369	0.565
Papiliotrema	0.000242177428571429±0.000758475413430361	0.00186634231818182±0.00722044193305001	0.711	0.859	0.000317195944444444±0.000695861860309043	0.000968863208333333±0.00219969447913529	0.501	0.592	0.377	0.565
Fusarium	0.0486369296190476±0.0389233727466299	0.0634184831363636±0.0920725552198107	0.743	0.893	0.0807852321666667±0.0627689890180099	0.0572335024583333±0.0498882116709582	0.243	0.42	0.378	0.565
Apiotrichum	0.000280817761904762±0.00128686865041666	0±0	0.329	0.53	0±0	0±0	NA	NA	0.385	0.565
Arnium	2.44285714285714e-06±1.11945777691064e-05	0±0	0.329	0.53	0±0	0±0	NA	NA	0.385	0.565
Blastobotrys	0.00019047619047619±0.00087287156094397	0±0	0.329	0.53	0±0	0±0	NA	NA	0.385	0.565
Brycekendrickomyces	0.000184339476190476±0.000844749603211367	0±0	0.329	0.53	0±0	0±0	NA	NA	0.385	0.565
Cosmospora	4.34852857142857e-05±0.000199274613402496	0±0	0.329	0.53	0±0	0±0	NA	NA	0.385	0.565
Ctenomyces	0.00064245880952381±0.00294411612553407	0±0	0.329	0.53	0±0	0±0	NA	NA	0.385	0.565
Cyberlindnera	0.000117334476190476±0.000537694118770851	0±0	0.329	0.53	0±0	0±0	NA	NA	0.385	0.565
Eremomyces	6.21839047619048e-05±0.000284962450579353	0±0	0.329	0.53	0±0	0±0	NA	NA	0.385	0.565
Eutypella	0.000102206142857143±0.000468367386132327	0±0	0.329	0.53	0±0	0±0	NA	NA	0.385	0.565
Ganoderma	7.80802380952381e-05±0.000357808601351603	0±0	0.329	0.53	0±0	0±0	NA	NA	0.385	0.565
Gerronema	0.000192933952380952±0.00088413444091272	0±0	0.329	0.53	0±0	0±0	NA	NA	0.385	0.565
Pseudocercospora	0.000322705047619048±0.00147882030785861	0±0	0.329	0.53	0±0	0±0	NA	NA	0.385	0.565
Robbauera	5.21788095238095e-05±0.00023911334431554	0±0	0.329	0.53	0±0	0±0	NA	NA	0.385	0.565
Trametes	0.000354211761904762±0.00162320221097225	0±0	0.329	0.53	0±0	0±0	NA	NA	0.385	0.565
Zasmidium	0.000148120476190476±0.000678773294115761	0±0	0.329	0.53	0±0	0±0	NA	NA	0.385	0.565
Zygoascus	2.28150476190476e-05±0.000104551682698308	0±0	0.329	0.53	0±0	0±0	NA	NA	0.385	0.565
Bipolaris	0.000891904952380952±0.00296685990328285	0.000215396954545455±0.00101030127021797	0.51	0.695	0.000110583944444444±0.000321703751331137	0.00122684166666667±0.00260000189626138	0.553	0.638	0.389	0.565
unidentified	0.0734313689523809±0.0618239172836046	0.101831690545455±0.0889928837849505	0.341	0.53	0.136836201777778±0.142934076470363	0.0750188470416667±0.064421957728149	0.2	0.42	0.401	0.565
Kodamaea	0.000594741761904762±0.00130069997116095	0.00888988454545455±0.0278957476121471	0.851	0.996	9.55131666666667e-05±0.000405228047055605	0.00031328±0.000860872038212164	0.425	0.52	0.412	0.565
Humicola	0.0361602290952381±0.0269749717246714	0.0402026592727273±0.0471690124812998	0.625	0.772	0.0529422092222222±0.0400078052097109	0.0413267452916667±0.0432171626750173	0.248	0.42	0.414	0.565
Citeromyces	0±0	0.00314451436363636±0.0147490797281911	0.353	0.53	0±0	0±0	NA	NA	0.414	0.565
Clitopilus	0±0	0.000363302409090909±0.00170403934518182	0.353	0.53	0±0	0±0	NA	NA	0.414	0.565
Dioszegia	0±0	0.00132382931818182±0.00620930989731631	0.353	0.53	0±0	0±0	NA	NA	0.414	0.565
Dissoconium	0±0	0.000410502409090909±0.00192542696904548	0.353	0.53	0±0	0±0	NA	NA	0.414	0.565
Exobasidium	0±0	7.37489090909091e-05±0.000345913045469785	0.353	0.53	0±0	0±0	NA	NA	0.414	0.565
Geotrichum	0±0	7.67504545454545e-05±0.000359991541573612	0.353	0.53	0±0	0±0	NA	NA	0.414	0.565
Gymnopilus	0±0	0.0112723885±0.0528721886712524	0.353	0.53	0±0	0±0	NA	NA	0.414	0.565
Lepista	0±0	0.000385579681818182±0.0018085290162677	0.353	0.53	0±0	0±0	NA	NA	0.414	0.565
Mrakia	0±0	0.000272281409090909±0.00127711301230693	0.353	0.53	0±0	0±0	NA	NA	0.414	0.565
Phlebia	0±0	6.4295e-05±0.000301570281277847	0.353	0.53	0±0	0±0	NA	NA	0.414	0.565
Resupinatus	0±0	0.000129594590909091±0.00060785251158787	0.353	0.53	0±0	0±0	NA	NA	0.414	0.565
Septoglomus	0±0	4.87186818181818e-05±0.000228510872997823	0.353	0.53	0±0	0±0	NA	NA	0.414	0.565
Sphaerellopsis	0±0	6.90540454545454e-05±0.000323892183079563	0.353	0.53	0±0	0±0	NA	NA	0.414	0.565
Stagonospora	0±0	0.000268961818181818±0.00126154275079076	0.353	0.53	0±0	0±0	NA	NA	0.414	0.565
Striatibotrys	0±0	0.000785616636363636±0.00368486865237947	0.353	0.53	0±0	0±0	NA	NA	0.414	0.565
Tilletiopsis	0±0	6.93180454545455e-05±0.000325130452840157	0.353	0.53	0±0	0±0	NA	NA	0.414	0.565
Volvariella	0±0	0.000640856409090909±0.00300588300098385	0.353	0.53	0±0	0±0	NA	NA	0.414	0.565
Bulleromyces	0.000122877142857143±0.000435269021408977	0.000283299772727273±0.0013287937187544	0.583	0.744	0±0	0.000412601875±0.00149659904446943	0.132	0.342	0.424	0.575
Scleroderma	0.00248901847619048±0.00780795636346914	0.002309067±0.00858232280237177	0.984	1	0±0	1.72639583333333e-05±4.66589515494491e-05	0.132	0.342	0.425	0.575
Myceliophthora	3.84902380952381e-05±0.000176384429588301	0±0	0.329	0.53	0.000108076444444444±0.000323173619869499	0.00026062725±0.00127680755112957	0.443	0.528	0.451	0.582
Exserohilum	2.57782380952381e-05±0.000118130727354023	0±0	0.329	0.53	3.99366666666667e-05±0.000124088705387813	8.09270833333333e-05±0.000396460121076719	0.443	0.528	0.462	0.582
Deconica	0±0	0±0	NA	NA	0±0	0.000118693083333333±0.000581474980328618	0.414	0.515	0.468	0.582
Epidermophyton	0±0	0±0	NA	NA	0±0	7.93844583333333e-05±0.000388902832847797	0.414	0.515	0.468	0.582
Exidia	0±0	0±0	NA	NA	0±0	0.000166484333333333±0.000815603333668191	0.414	0.515	0.468	0.582
Fusidium	0±0	0±0	NA	NA	0±0	0.000689187666666667±0.00337631624070534	0.414	0.515	0.468	0.582
Hansfordia	0±0	0±0	NA	NA	0±0	5.29765833333333e-05±0.000259531194965396	0.414	0.515	0.468	0.582
Hortaea	0±0	0±0	NA	NA	0±0	0.000122129958333333±0.000598312160448074	0.414	0.515	0.468	0.582
Keissleriella	0±0	0±0	NA	NA	0±0	0.00029652675±0.00145267846517166	0.414	0.515	0.468	0.582
Kwoniella	0±0	0±0	NA	NA	0±0	4.77987916666667e-05±0.00023416529980986	0.414	0.515	0.468	0.582
Mycocentrospora	0±0	0±0	NA	NA	0±0	0.000310176166666667±0.00151954667741161	0.414	0.515	0.468	0.582
Paecilomyces	0±0	0±0	NA	NA	0±0	0.000106701791666667±0.000522729888448175	0.414	0.515	0.468	0.582
Paraconiothyrium	0±0	0±0	NA	NA	0±0	0.000543560375±0.00266289112629176	0.414	0.515	0.468	0.582
Peziza	0±0	0±0	NA	NA	0±0	7.41672083333333e-05±0.000363343632126726	0.414	0.515	0.468	0.582
Pseudozyma	0±0	0±0	NA	NA	0±0	2.8497e-05±0.000139606218400184	0.414	0.515	0.468	0.582
Sakaguchia	0±0	0±0	NA	NA	0±0	0.000833863125±0.00408507834314525	0.414	0.515	0.468	0.582
Saprochaete	0±0	0±0	NA	NA	0±0	3.27917083333333e-05±0.000160645906421675	0.414	0.515	0.468	0.582
Sarcinomyces	0±0	0±0	NA	NA	0±0	0.000597416±0.00292672872834911	0.414	0.515	0.468	0.582
Schwanniomyces	0±0	0±0	NA	NA	0±0	1.84797083333333e-05±9.05317120242496e-05	0.414	0.515	0.468	0.582
Sporisorium	0±0	0±0	NA	NA	0±0	5.54390833333333e-05±0.000271594931948604	0.414	0.515	0.468	0.582
Sporothrix	0±0	0±0	NA	NA	0±0	2.56161666666667e-05±0.000125493074998849	0.414	0.515	0.468	0.582
Urocystis	0±0	0±0	NA	NA	0±0	4.59130416666667e-05±0.000224927049244953	0.414	0.515	0.468	0.582
Talaromyces	0.00635832347619048±0.00828838921835181	0.013063124±0.0291967499411559	0.398	0.571	0.00260297616666667±0.00511472496361345	0.016915299375±0.0314413645927198	0.212	0.42	0.48	0.595
Scedosporium	5.56258095238095e-05±0.000254909482736053	0±0	0.329	0.53	8.40516111111111e-05±0.000356600785117927	0±0	0.269	0.42	0.49	0.598
Paramyrothecium	0.000489372476190476±0.00202471099902657	0.00200924068181818±0.00697071975769997	0.981	1	0.000206134333333333±0.000390541042601309	0.00171769270833333±0.00524405343382537	0.633	0.724	0.49	0.598
Amanita	0.000839324095238095±0.0038462661990289	0±0	0.329	0.53	5.43258333333333e-05±0.000230484990861661	0±0	0.269	0.42	0.493	0.598
Arthrinium	0.00168545028571429±0.00772370351437066	0±0	0.329	0.53	2.88263333333333e-05±0.000122299774660463	0±0	0.269	0.42	0.493	0.598
Lodderomyces	0.000738229285714286±0.0033829915820189	0±0	0.329	0.53	8.91455555555556e-06±3.78212561075853e-05	0±0	0.269	0.42	0.493	0.598
Trichophaeopsis	0.00582322480952381±0.0266853684783877	0±0	0.329	0.53	8.02310555555556e-05±0.000340391540670528	0±0	0.269	0.42	0.493	0.598
Pseudopithomyces	0±0	0.00149663395454545±0.00701983548708686	0.353	0.53	4.37458333333333e-05±0.000185597852391939	0±0	0.269	0.42	0.511	0.611
Rhexocercosporidium	0±0	0.000587443090909091±0.00275535233159939	0.353	0.53	8.10107777777778e-05±0.000343699621895179	0±0	0.269	0.42	0.511	0.611
Thanatephorus	0±0	0.000116860636363636±0.000548124970502995	0.353	0.53	4.27882222222222e-05±0.000181535052529502	0±0	0.269	0.42	0.511	0.611
Tolypocladium	0±0	0.000480642318181818±0.00225441230403807	0.353	0.53	0.000120195722222222±0.000509947261517688	0±0	0.269	0.42	0.511	0.611
Ustilago	0.000773008761904762±0.00210385847997081	0.0088929085±0.0413855144547133	0.386	0.562	0.000144121555555556±0.000611455975490922	0.0259613452083333±0.127120409090552	0.755	0.827	0.536	0.634
Issatchenkia	0.000105147904761905±0.000373076698271134	0.000555574409090909±0.00241044332625544	1	1	0±0	3.100125e-05±0.000151874487776914	0.414	0.515	0.537	0.634
Achaetomium	0±0	0±0	NA	NA	3.36319444444444e-05±0.000142688255886935	9.18260833333333e-05±0.000449854098489907	0.891	0.901	0.544	0.634
Aureobasidium	0±0	0±0	NA	NA	3.87917777777778e-05±0.00016457957472569	5.53310833333333e-05±0.000271065842164163	0.891	0.901	0.544	0.634
Erysiphe	0±0	0±0	NA	NA	3.56447222222222e-05±0.000151227748781065	7.22602083333333e-05±0.000354001278247751	0.891	0.901	0.544	0.634
Rhizophlyctis	0±0	0±0	NA	NA	6.88265e-05±0.000292006109252016	0.000242659166666667±0.00118878227948463	0.891	0.901	0.544	0.634
Sporobolomyces	0±0	0±0	NA	NA	0.000134713333333333±0.000571540269097463	0.000297418375±0.00145704651775548	0.891	0.901	0.544	0.634
Comoclathris	0.000106684857142857±0.000371638665089935	0±0	0.153	0.53	6.48086111111111e-05±0.000274959650375691	0.000547019916666667±0.00267983934994622	0.891	0.901	0.546	0.635
Nigrospora	0.00267843023809524±0.0065987816301518	0.00180898436363636±0.00651236248855898	0.401	0.571	0.000307293277777778±0.000541798242272007	0.00355055233333333±0.00689557124621786	0.792	0.855	0.553	0.641
Basidiobolus	0±0	0.00112244186363636±0.00444166511610217	0.173	0.53	3.65156111111111e-05±0.000154922617415025	0.00037496225±0.0018369323706118	0.891	0.901	0.566	0.647
Torulaspora	0.000703490714285714±0.00295957081808635	0.000356666727272727±0.00167291523860465	0.546	0.722	0±0	3.631125e-05±0.000177888068845271	0.414	0.515	0.567	0.647
Auricularia	0.00806550871428571±0.0345992985325803	0.000123566909090909±0.000579580177792669	0.51	0.695	0±0	0.001400636±0.00686168703074572	0.414	0.515	0.569	0.647
Sterigmatomyces	0.000471919666666667±0.00216260759443833	5.44525909090909e-05±0.000255405290563218	0.974	1	0±0	0±0	NA	NA	0.577	0.647
Leucosporidium	5.71855238095238e-05±0.000262056991512842	0.000296460318181818±0.00139052214856227	1	1	0±0	0±0	NA	NA	0.578	0.647
Mariannaea	0.000134850380952381±0.000617962078207917	0.000154043590909091±0.000722528486499793	1	1	0±0	0±0	NA	NA	0.578	0.647
Psathyrella	0.000160295761904762±0.00073456746250919	0.000340737227272727±0.00159819926075854	1	1	0±0	0±0	NA	NA	0.578	0.647
Stephanonectria	1.97619047619048e-06±9.05604244479368e-06	4.8638e-05±0.000228132441726292	1	1	0±0	0±0	NA	NA	0.578	0.647
Valsonectria	0.000146263±0.000670261268871326	0.000312673±0.00146656636687127	1	1	0±0	0±0	NA	NA	0.578	0.647
Xylodon	2.1715e-05±9.95106312159661e-05	0.00130512018181818±0.00612155626926362	1	1	0±0	0±0	NA	NA	0.578	0.647
Zopfiella	0.000539405476190476±0.00155676189563952	0.000163604909090909±0.000767375043984479	0.3	0.53	0.000513448611111111±0.00152931558470648	0.00146779495833333±0.00405932936836048	0.892	0.901	0.588	0.656
Lecythophora	0.00246850533333333±0.00838820825045645	0.000722842045454545±0.00189596212307827	0.597	0.756	3.40245e-05±0.00014435372805889	0.00160229420833333±0.00448188282945741	0.25	0.42	0.592	0.656
Russula	0.00429532576190476±0.0137951143110086	0.00276873236363636±0.0118775677993348	0.748	0.893	8.24685e-05±0.000254151065272385	0.00258819891666667±0.0124170922308729	0.469	0.557	0.592	0.656
Iodophanus	0.000258064523809524±0.00118260021453988	0±0	0.329	0.53	0±0	3.18261666666667e-05±0.000155915737604216	0.414	0.515	0.611	0.66
Pichia	0.000135107333333333±0.00061913958194363	0±0	0.329	0.53	0±0	3.0754625e-05±0.000150666276961286	0.414	0.515	0.611	0.66
Verticillium	0.000923725238095238±0.00423304082491253	0±0	0.329	0.53	0±0	0.000694326583333333±0.00340149168803338	0.414	0.515	0.611	0.66
Bjerkandera	0.00035268819047619±0.00161622032957415	0±0	0.329	0.53	0±0	0.000522364083333333±0.00255905092824667	0.414	0.515	0.613	0.66
Brevicellicium	5.96201904761905e-05±0.000273214035804828	0±0	0.329	0.53	0±0	0.001556770125±0.00762658490611757	0.414	0.515	0.613	0.66
Gibellulopsis	0.000179254619047619±0.000821447860456187	0±0	0.329	0.53	0±0	0.0006755015±0.0033092679909693	0.414	0.515	0.613	0.66
Phanerochaete	3.91114761904762e-05±0.00017923130018432	0±0	0.329	0.53	0±0	5.49584583333333e-05±0.000269240359933353	0.414	0.515	0.613	0.66
Simplicillium	8.41595238095238e-06±3.85667388308581e-05	0±0	0.329	0.53	0±0	0.00112618895833333±0.00551717660374634	0.414	0.515	0.613	0.66
Vishniacozyma	0.000696966571428571±0.00319390207042528	0±0	0.329	0.53	0±0	0.000987647333333333±0.00483846402497432	0.414	0.515	0.613	0.66
Ustilaginoidea	0.00193042257142857±0.00884630755682273	0±0	0.329	0.53	1.08024444444444e-05±4.58308903203457e-05	0.00102576804166667±0.00365312814809869	0.712	0.786	0.618	0.663
Ceratobasidium	0.00245453071428571±0.00416165776259946	0.002053178±0.00520905204698752	0.25	0.53	0.0038855265±0.0134971774598079	0.00190855179166667±0.00422375091325968	0.852	0.901	0.632	0.675
Peniophora	0±0	2.51152272727273e-05±0.000117800857811547	0.353	0.53	0±0	2.94974166666667e-05±0.000144507239127203	0.414	0.515	0.633	0.675
Septoria	0.000680235±0.00304869426531202	6.52995909090909e-05±0.000306282230310023	0.546	0.722	0.00134576672222222±0.00518524925617637	0.0005277815±0.00164437578269218	0.771	0.841	0.637	0.677
Filobasidium	0.000148120476190476±0.000678773294115761	6.59163181818182e-05±0.000309174937629536	0.974	1	2.02545555555556e-05±8.5932801499518e-05	0.000722808083333333±0.00237825565570108	0.425	0.52	0.639	0.677
Hannaella	0.001350159±0.00386766268947187	0.000662001636363636±0.00205613560901229	0.29	0.53	0.000305312944444444±0.00076739147886755	0.00031582275±0.000738007985544769	0.781	0.85	0.649	0.686
Olpidium	0.00113219142857143±0.00300741495742256	0.00179377763636364±0.00463284102543236	0.508	0.695	0.000335707555555556±0.00119079382295219	0.000313304958333333±0.00116186005259129	0.911	0.917	0.655	0.69
Madurella	0.000190251857142857±0.000871843536463068	0.000755047363636364±0.00354148605381313	1	1	0±0	0.00192102079166667±0.00744987872287088	0.229	0.42	0.657	0.69
Lycoperdon	3.59777142857143e-05±0.00016487059904578	0.000437181090909091±0.0020505610786968	1	1	0±0	0.000334349791666667±0.00132919148686083	0.229	0.42	0.666	0.697
Podosphaera	0.0103009855714286±0.0279269803228606	0.0219925361818182±0.0868840889095638	0.695	0.844	0.000816161555555556±0.00171291264699216	0.00730684779166667±0.012977380546486	0.734	0.807	0.737	0.768
Monosporascus	0.000481167619047619±0.00220498703624739	7.64311818181818e-05±0.00035849401974193	0.974	1	4.71198333333333e-05±0.00019991252207028	0±0	0.269	0.42	0.746	0.774
Symmetrospora	4.63911428571429e-05±0.000212590923718367	0.000437696272727273±0.00205297749561597	1	1	5.35417222222222e-05±0.000227158289158439	0±0	0.269	0.42	0.747	0.774
Waitea	0.000299995047619048±0.000960527602499297	0.0003475265±0.00163004377255628	0.583	0.744	4.31019444444444e-05±0.000182866063193955	0.000578735166666667±0.00168161541472826	0.425	0.52	0.758	0.784
Coprinopsis	3.66666666666667e-06±1.68027775481714e-05	0±0	0.329	0.53	9.6657e-05±0.000410080920894889	0.0002630225±0.00128854183174238	0.891	0.901	0.772	0.795
Arthrographis	2.1715e-05±9.95106312159661e-05	0.00111288422727273±0.00521988971845892	1	1	3.08135555555556e-05±9.07615420754214e-05	0.000362948041666667±0.00177807501045148	0.443	0.528	0.812	0.834
Wickerhamomyces	0.000126373±0.000406813891707252	0.00255811154545455±0.0108892176320183	0.601	0.756	7.73731111111111e-05±0.000328266309289001	0.002417919±0.0115055853242167	0.712	0.786	0.814	0.834
Lentinula	0.000129793523809524±0.000594788647572196	0.00221662636363636±0.0103968992296401	1	1	0±0	2.00446666666667e-05±9.81984107950157e-05	0.414	0.515	0.839	0.857
Emericellopsis	0.000256900333333333±0.00117726522355939	0.000175806590909091±0.000824606004680831	0.974	1	0±0	0.000613397541666667±0.00300502197312183	0.414	0.515	0.842	0.857
Botrytis	0.000414179904761905±0.00138228883390563	2.57933181818182e-05±0.00012098138609814	0.51	0.695	5.47700555555556e-05±0.000232369666135784	0.000194036791666667±0.000950582261820113	0.891	0.901	0.857	0.869
Fusicolla	0.00777432238095238±0.00879655287242229	0.0133611524090909±0.0240182814463125	0.767	0.906	0.00370900022222222±0.00720038994091526	0.00827761083333333±0.0122808081484165	0.86	0.901	0.862	0.872
Cystofilobasidium	0.000470750857142857±0.00158757630131289	0.00389355986363636±0.0104597008211767	0.609	0.76	8.99897222222222e-05±0.000226687499264518	0.00197614991666667±0.00596164433537219	0.861	0.901	0.881	0.889
Minutisphaera	0.000728807619047619±0.0028116931807901	0.000157723636363636±0.00073978942969666	0.546	0.722	4.37075555555556e-05±0.000185435453534527	0.000607286916666667±0.00205754065505904	0.712	0.786	0.898	0.903
Scutellinia	0.000261095285714286±0.00119648891038184	0.000242577681818182±0.00113779018178143	0.974	1	0.000108651611111111±0.000460969746021062	1.9625e-06±9.61424724042397e-06	0.837	0.893	0.997	0.998
Neocamarosporium	1.41391428571429e-05±6.47936924046513e-05	4.29889090909091e-05±0.000201635856697617	1	1	5.85813888888889e-05±0.000248539784007958	0.00158644975±0.00777198478013187	0.891	0.901	0.998	0.998
Rhizomarasmius	0±0	0±0	NA	NA	0±0	0±0	NA	NA	NA	NA

## Sheet: Table.S6
Table S6 The relative abundance comparison of metabolites among different groups
Metabolites	Healthy_LB	PCOS_LB	p value	FDR	VIP	Fold Change	Healthy_HB	PCOS_HB	p value	FDR	VIP	Fold Change	p value	FDR
(±)12-HEPE [(±)-12-hydroxy-5Z,8Z,10E,14Z,17Z-eicosapentaenoic acid]	67145.8190476191±89545.2590291112	274.2±839.553440824347	0.001	0.001	1.58159	244.879	20910.11±13812.6865155457	9854.592±36799.5364878975	0.001	0.001	1.3556	2.12186	0.001	0.001
(±)12-HETE [(±)12-hydroxy-5Z,8Z,10E,14Z-eicosatetraenoic acid]	2082847.95238095±2248039.38864081	17222.6380952381±14559.1851521463	0.001	0.001	1.70065	120.937	916578.3±585340.690494285	162711.432±417083.614387378	0.001	0.001	1.53318	5.63315	0.001	0.001
(±)15-HEPE [(±)-15-hydroxy-5Z,8Z,11Z,13E,17Z-eicosapentaenoic acid]	67145.8190476191±89545.2590291112	274.2±839.553440824347	0.001	0.001	1.58159	244.879	20910.11±13812.6865155457	9854.592±36799.5364878975	0.001	0.001	1.3556	2.12186	0.001	0.001
(±)15-HETE [(±)15-hydroxy-5Z,8Z,11Z,13E-eicosatetraenoic acid]	778171.952380952±838574.369206421	1262.57142857143±5744.5859604625	0.001	0.001	1.74361	616.339	425026.25±280041.582630692	48687.56±136286.710654439	0.001	0.001	1.55797	8.72967	0.001	0.001
(±)18-HEPE [(±)-18-hydroxy-5Z,8Z,11Z,14Z,16E-eicosapentaenoic acid]	67145.8190476191±89545.2590291112	274.2±839.553440824347	0.001	0.001	1.58159	244.879	20910.11±13812.6865155457	9854.592±36799.5364878975	0.001	0.001	1.3556	2.12186	0.001	0.001
(R)-(-)-2-phenylglycine	12237142.8571429±1367633.36774569	10803338.0952381±851238.880970665	0.001	0.002	1.10407	1.13272	14008450±1332909.14425632	11807840±1151342.32094543	0.001	0.001	1.29634	1.18637	0.001	0.001
(S) -2-Hydroxyglutaric acid	12978.8952380952±6387.19036936243	84314.3333333333±27986.6567158947	0.001	0.001	1.86022	0.153935	10352.135±3008.71956998584	84885.76±27434.1218866214	0.001	0.001	1.76184	0.121954	0.001	0.001
1,6-anhydro-β-D-glucose	13746.9380952381±4631.2215567252	22538.6666666667±7964.47249561032	0.001	0.001	1.16715	0.609927	11853.725±2568.78522690662	27631.852±13704.5175985609	0.001	0.001	1.12812	0.428988	0.001	0.001
14(S)-HDHA [14S-hydroxy-4Z,7Z,10Z,12E,16Z,19Z-docosahexaenoic acid]	149635.761904762±173371.27811536	3754.98095238095±2261.12213836826	0.001	0.001	1.16342	39.8499	65117.6±49303.3655095514	37973.272±127771.442099453	0.001	0.001	1.25017	1.71483	0.001	0.001
1-acetylindole	1059237.61904762±82187.1946172128	946302.380952381±71472.118193374	0.001	0.001	1.20264	1.11934	1192895±98078.5747030893	1010430.8±84806.5445548475	0.001	0.001	1.37468	1.18058	0.001	0.001
1-Aminocyclohexanoic acid	40387.8095238095±7823.36318739612	114514.333333333±22754.2354042788	0.001	0.001	1.88534	0.352688	36961.85±7382.63442692234	121058.04±26032.6781956832	0.001	0.001	1.7779	0.305323	0.001	0.001
1-Methyluric Acid	9±0	80439.5666666667±77374.5621418521	0.001	0.001	1.98563	0.000111885	9±0	88082.76±86124.313083995	0.001	0.001	1.7341	0.000102177	0.001	0.001
1-O-vanillyl-β-D-glucose	15631.9523809524±2553.83430308606	6148.67619047619±1898.39911264854	0.001	0.001	1.76817	2.54233	12344.485±3188.06929219997	5617.708±2109.51927519834	0.001	0.001	1.51517	2.19742	0.001	0.001
2-(α-D-mannosyl) -3-phosphate glyceride	9±0	29446.3333333333±45457.6253847617	0.001	0.001	1.97834	0.000305641	9±0	84294.1±287083.303469729	0.001	0.001	1.71725	0.000106769	0.001	0.001
2,4-Dihydroxypteridine	97342.1904761905±19305.7474437512	53217.4761904762±12278.212323539	0.001	0.001	1.6398	1.82914	109889.6±21729.356045391	72540.64±20673.8759909699	0.001	0.001	1.3209	1.51487	0.001	0.001
2,4-Hexadienoic acid	418934.761904762±63356.9669901462	771676.190476191±141199.650264305	0.001	0.001	1.77293	0.542889	247024.5±39850.9402220192	864992.8±134550.209541519	0.001	0.001	1.88068	0.28558	0.001	0.001
2-Amino-4,6-pteridinediol	4384.98571428571±4024.96442956776	11059.8142857143±3318.44527848294	0.001	0.001	1.06507	0.396479	5254.535±2125.03378531037	15950.868±7060.52771468016	0.001	0.001	1.06822	0.32942	0.001	0.001
2-Aminoethanesulfonic Acid	437164.285714286±126494.426144848	102343.761904762±26524.7839800907	0.001	0.001	1.87523	4.27153	484137±114317.493025254	141457.68±152112.215593379	0.001	0.001	1.588	3.42249	0.001	0.001
2-c-methyl-d-erythritol 2,4-cyclodiphosphate	24518.619047619±5929.0522132647	365167.142857143±128919.426974481	0.001	0.001	1.96647	0.0671436	19983.115±5926.15002041798	464024.16±276564.535803834	0.001	0.001	1.75673	0.0430648	0.001	0.001
2'-Deoxycytidine 5'-Diphosphate	6044661.9047619±2031606.29514584	3813714.28571429±481533.802848475	0.001	0.001	1.42825	1.58498	6075940±809471.689567045	3797600±426522.684039196	0.001	0.001	1.73193	1.59994	0.001	0.001
2-Deoxyribose 1-Phosphate	271225.714285714±36267.3054653125	175140.952380952±21643.6219022515	0.001	0.001	1.74532	1.54861	251058.5±33196.3037376468	182046.4±45480.2302178283	0.001	0.001	1.35556	1.37909	0.001	0.001
2-hydroxy-2-(4-hydroxy-3-methoxyphenyl)acetic acid	27829±5446.21004001866	42234.4761904762±11569.6907850601	0.001	0.001	1.34629	0.658917	28306.35±8700.1376412282	46061.2±11235.2195869358	0.001	0.001	1.3098	0.614538	0.001	0.001
2-Hydroxy-2-methylbutyric acid	332133.333333333±85305.8127171492	699876.666666667±239083.289824557	0.001	0.001	1.55803	0.47456	347614.5±104922.064784697	815934.8±234190.363204097	0.001	0.001	1.57882	0.426032	0.001	0.001
2-Hydroxybutanoic Acid	6951804.76190476±2795978.80526233	13341857.1428571±4855091.97498579	0.001	0.001	1.30356	0.521052	8292265±2685977.10482757	15267292±4862248.50471467	0.001	0.001	1.3308	0.543139	0.001	0.001
2-Hydroxycinnamic acid	9447623.80952381±1703963.72669865	5198738.0952381±1045071.04326749	0.001	0.001	1.69767	1.81729	10669045±1370734.63418056	6730656±1938291.04025513	0.001	0.001	1.47418	1.58514	0.001	0.001
2-Methoxybenzoic Acid	28853.6666666667±8341.0640468308	4648.75714285714±11344.4892767622	0.001	0.001	1.63382	6.20675	67035.075±29131.1779543368	5654.24±11384.4897931352	0.001	0.001	1.40494	11.8557	0.001	0.001
2-Methyl-1-propanol	3197.49047619048±13538.731125992	1221036.19047619±438716.53297404	0.001	0.001	1.93226	0.00261867	6659.35±20624.1728670509	1039828.68±594455.361380603	0.001	0.001	1.58483	0.00640428	0.001	0.001
2'-O-methyladenosine	6216.35238095238±6452.84095353504	478105.095238095±918753.88934779	0.001	0.001	1.55822	0.0130021	13283.34±10486.0371773938	763166.12±1164357.72519536	0.001	0.001	1.2303	0.0174056	0.001	0.001
3-(pyrazol-1-yl) -L-alanine	511033.80952381±98925.8353250651	893290.476190476±164916.689012246	0.001	0.001	1.67913	0.57208	430543.5±55595.3750703287	896900.4±160891.954311996	0.001	0.001	1.74211	0.480035	0.001	0.001
3'-Aenylic Acid	6067.34285714286±7407.51186354578	466881.714285714±817709.419992466	0.001	0.001	1.59472	0.0129955	7252.5±10988.484036529	649470.32±1025648.56821207	0.001	0.001	1.49036	0.0111668	0.001	0.001
3-Carboxypropyltrimethylammonium	161657.142857143±40377.8595449111	110101.714285714±36810.0828064035	0.001	0.001	1.12387	1.46825	176170.5±39886.5851970836	102164.88±37124.60278948	0.001	0.001	1.30989	1.72437	0.001	0.001
3-Hydroxy-2-methyl-4H-pyran-4-one	9±0	7441.74761904762±3814.45977166086	0.001	0.001	1.9951	0.00120939	9±0	9287.964±6251.84899862166	0.001	0.001	1.92642	0.000968996	0.001	0.001
3-Hydroxyglutaric acid	13614.4952380952±3674.74526035155	54039.9047619048±12445.6242467172	0.001	0.001	1.88562	0.251934	11107.595±3831.86658039834	50193.288±19862.6504930594	0.001	0.001	1.58514	0.221296	0.001	0.001
3-Methyl-2-Oxobutanoic Acid	27779.8095238095±9522.73721478781	39155.1904761905±6814.74413766979	0.001	0.001	1.1787	0.70948	31143.95±10137.301278343	47027.84±11600.9153003833	0.001	0.001	1.15755	0.662245	0.001	0.001
4-(Aminomethyl)-5-(Hydroxymethyl)-2-Methylpyridin-3-Ol	5564.89047619048±2438.60431474743	20451.1904761905±4428.38659806309	0.001	0.001	1.77845	0.272106	6562.13±3108.97139617117	24062.572±8303.36927375067	0.001	0.001	1.64171	0.272711	0.001	0.001
4-acetoxyphenol	1203919.04761905±423146.629053154	207398.523809524±88550.3008959422	0.001	0.001	1.85736	5.80486	966185.5±228797.160993497	434219.16±460841.847118915	0.001	0.001	1.29685	2.22511	0.001	0.001
4-Hydroxybenzaldehyde	110988.238095238±17537.8068438011	161746.19047619±17224.3393127837	0.001	0.001	1.6911	0.686188	98316.1±12583.6435686632	169828.4±35363.9345096102	0.001	0.001	1.62996	0.578914	0.001	0.001
4-Hydroxyretinoic Acid	503662.333333333±354599.22854447	156112.333333333±125058.890715668	0.001	0.001	0.570912	3.22628	870272.5±372794.859644861	102640.56±82032.0039172111	0.001	0.001	1.08543	8.47884	0.001	0.001
4-Pyridoxic Acid	59217.6666666667±58148.656938345	122846.857142857±51900.9284139366	0.001	0.001	1.35598	0.482045	45455.1±19156.4395573862	135346.52±50828.7953469947	0.001	0.001	1.5526	0.335842	0.001	0.001
4-tert-butylbenzoic acid	568091.428571429±48826.223413829	451498.095238095±93804.6923463345	0.001	0.001	1.21809	1.25824	627984±79141.5077333998	352139.6±92632.8528151145	0.001	0.001	1.68432	1.78334	0.001	0.001
5,6-Dimethylbenzimidazole	1320095.23809524±104671.7988581	598185.714285714±77834.5301631242	0.001	0.001	1.94077	2.20683	1225414.5±134146.134356882	712383.2±286180.840272953	0.001	0.001	1.52116	1.72016	0.001	0.001
5'-Adenylyl sulfate(APS)	9±0	7199.44761904762±5366.82047395095	0.001	0.001	1.8142	0.0012501	9±0	9344.764±11724.5478031806	0.001	0.001	1.66783	0.000963106	0.001	0.001
5'-Deoxy-5'-(Methylthio) Adenosine	416567.619047619±120120.831744738	279567.047619048±90306.3039939495	0.001	0.001	1.0371	1.49005	508208±94626.8651404863	344172.68±163580.548765921	0.001	0.002	1.0063	1.47661	0.001	0.001
5-Methoxytryptophan	171791.857142857±40206.5294999279	303068.571428571±84255.6742472407	0.001	0.001	1.48819	0.566842	182273±46739.1962298297	367974.8±82916.1989661851	0.001	0.001	1.58666	0.495341	0.001	0.001
6-Methyl mercaptopurine	48522666.6666667±5845487.3221429	41700285.7142857±3461982.19439178	0.001	0.001	1.19993	1.16361	56771050±6025288.25669908	46128320±4470542.26502036	0.001	0.001	1.38696	1.23072	0.001	0.001
6-Methylnicotinamide	1425750.95238095±2602974.57928983	334583.857142857±1398637.67279032	0.001	0.001	1.78447	4.26127	1202910.5±827890.901275963	77732.48±196077.577696329	0.001	0.001	1.55291	15.475	0.001	0.001
6-O-methylguanine	480744.285714286±70218.7091572772	325414.285714286±55747.5740791856	0.001	0.001	1.59293	1.47733	605274.5±83779.109158046	358851.2±52609.21792804	0.001	0.001	1.69479	1.6867	0.001	0.001
7-Methyluric Acid	9±0	80439.5666666667±77374.5621418521	0.001	0.001	1.98563	0.000111885	9±0	88082.76±86124.313083995	0.001	0.001	1.7341	0.000102177	0.001	0.001
8-Azaguanine	283235.238095238±75474.0147083119	90864.7142857143±39409.9393581655	0.001	0.001	1.75043	3.11711	387264.5±127575.229301443	142662.52±98436.5390264713	0.001	0.001	1.46583	2.71455	0.001	0.001
Acetylcholine	161657.142857143±40377.8595449111	110101.714285714±36810.0828064035	0.001	0.001	1.12387	1.46825	176170.5±39886.5851970836	102164.88±37124.60278948	0.001	0.001	1.30989	1.72437	0.001	0.001
Adenine	1030482.85714286±215058.522945334	607356.190476191±114343.896928353	0.001	0.001	1.5995	1.69667	1202084.5±195179.335685631	771212.4±226904.150822912	0.001	0.001	1.41599	1.55869	0.001	0.001
Adenosine	210648.047619048±253057.188936508	20386.7142857143±18141.2516881908	0.001	0.001	1.25588	10.3326	495825±391057.034829286	48173.12±66579.2954111361	0.001	0.001	1.24635	10.2926	0.001	0.001
Adenosine 5'-Monophosphate	9±0	19400.4095238095±32516.138692331	0.001	0.001	1.89599	0.000463908	9±0	33162.432±45730.5807505102	0.001	0.001	1.73635	0.000271391	0.001	0.001
A-Ketoglutaric Acid	64479±36455.2642467449	179238.571428571±33992.1304548147	0.001	0.001	1.71135	0.359738	65868.1±23827.842846685	228325.24±86816.2881881812	0.001	0.001	1.6425	0.288484	0.001	0.001
Allantoin	156407.619047619±25721.4517290066	233025.238095238±63772.3987018716	0.001	0.001	1.27181	0.671205	141466.5±18799.7775112815	282535.6±89694.5613401392	0.001	0.001	1.48442	0.500703	0.001	0.001
Allopurinol	1734846.19047619±3376995.70730032	417479.571428571±1722965.50760274	0.001	0.001	1.77918	4.15552	1421105±1038422.23891268	45572.64±227818.2	0.001	0.001	1.8369	31.1833	0.001	0.001
Allysine	1329.95238095238±4211.41798538438	24188.7619047619±6086.7732166129	0.001	0.001	1.85138	0.0549822	859.32±2210.69169470839	22634.08±8966.7131423207	0.001	0.001	1.65254	0.0379658	0.001	0.001
Argininosuccinic acid	7234.73333333333±3248.31066161064	26613.9523809524±5584.53955556043	0.001	0.001	1.764	0.27184	6144.77±2037.11467498829	29658.024±9107.50043358403	0.001	0.001	1.73509	0.207187	0.001	0.001
Asp-phe	2349790.95238095±1498250.29341864	9±0	0.001	0.001	2.00455	261088	3615772.5±2447369.29479901	153185.08±642640.101582845	0.001	0.001	1.76928	23.6039	0.001	0.001
Barbituric acid	3338819.04761905±566364.683414359	478096.19047619±107704.632513007	0.001	0.001	1.97146	6.98357	3210105±565178.308589422	640873.6±576862.709207312	0.001	0.001	1.74207	5.00895	0.001	0.001
Benzaldehyde	3436580.95238095±359197.762547385	3034814.28571429±215024.420207832	0.001	0.001	1.14648	1.13239	3837285±318633.90521511	3379284±299620.387156816	0.001	0.001	1.1533	1.13553	0.001	0.001
Bis(1-inositol) -3,1'-phosphate 1-phosphate	37370.1904761905±22941.5390996747	8839319.04761905±731051.327622793	0.001	0.001	1.997	0.00422772	33557.35±10678.2490496237	8924384.08±2993537.38181094	0.001	0.001	1.74565	0.00376019	0.001	0.001
Butylamine	86873.3333333333±23412.851322155	37245.8095238095±23506.4054815258	0.001	0.001	0.843996	2.33243	90997.55±37147.2176183741	36650.88±24335.075031252	0.001	0.001	0.805412	2.48282	0.001	0.001
Carnitine C4:DC	44184.8571428571±20514.191639657	25357.5714285714±8517.36345104181	0.001	0.001	1.14307	1.74247	51787.35±12560.4571793889	30041.56±7005.25248819294	0.001	0.001	1.46133	1.72386	0.001	0.001
Cis-11,14,17-Eicosatrienoic Acid(C20:3)	15215.8095238095±2566.87570051702	18216.2380952381±2667.20254020503	0.001	0.003	1.02219	0.835288	13857.45±2619.88371527802	17299.36±2625.66316829355	0.001	0.002	1.13319	0.801038	0.001	0.001
Citramalic Acid	12978.8952380952±6387.19036936243	84314.3333333333±27986.6567158947	0.001	0.001	1.86022	0.153935	10352.135±3008.71956998584	84885.76±27434.1218866214	0.001	0.001	1.76184	0.121954	0.001	0.001
Citric Acid	36067.1428571429±12878.8726148127	36072000±7099712.18430719	0.001	0.001	2.00513	0.000999865	44130.3±12991.4168835468	33616593.04±11199009.3846522	0.001	0.001	1.7322	0.00131275	0.001	0.001
Cyclic Amp	59754.6047619048±44997.2741029774	171909.523809524±35687.348665345	0.001	0.001	1.47682	0.347593	94114.45±42664.0370452372	176884±40307.7906034718	0.001	0.001	1.28274	0.532069	0.001	0.001
Cys-Gly	1140.78095238095±3429.06861751395	24105.380952381±6630.5634788922	0.001	0.001	1.81733	0.0473247	1774.195±3739.93390069298	17100.82±9541.75028082724	0.001	0.001	1.64749	0.103749	0.001	0.001
Cytidine-5-Monophosphate	1687.61904761905±5785.62615864688	130778.476190476±36694.7221226964	0.001	0.001	1.89661	0.0129044	1821.16±6227.61546546382	163571.128±113319.704656749	0.001	0.001	1.72099	0.0111337	0.001	0.001
Cytosine	85851.2857142857±18516.5598860665	20179.6476190476±8220.16515087252	0.001	0.001	1.82759	4.25435	92092.9±16378.0788922266	25875.08±14706.6368943866	0.001	0.001	1.7419	3.55913	0.001	0.001
deoxyguanosine 5'-monophosphate(dGMP)	9±0	19400.4095238095±32516.138692331	0.001	0.001	1.89599	0.000463908	9±0	33162.432±45730.5807505102	0.001	0.001	1.73635	0.000271391	0.001	0.001
D-Fructose 6-Phosphate-Disodium Salt	15274.1952380952±6843.97552979817	32453.2380952381±10232.7304073974	0.001	0.001	1.39563	0.470652	10611.205±6870.95544581645	38974.56±12053.7600325929	0.001	0.001	1.12675	0.27226	0.001	0.001
D-Glucoronic Acid	76267.3333333333±10519.4408327312	119025.238095238±31468.3226736106	0.001	0.001	1.38776	0.640766	70069.4±15436.5626198254	143130.44±50231.7416066773	0.001	0.001	1.40893	0.489549	0.001	0.001
D-Glucose	69500.5714285714±15274.4510558364	98817.5238095238±17771.4745241329	0.001	0.001	1.35428	0.703322	65713±12944.913717669	107221.24±30400.4284444589	0.001	0.001	1.31066	0.612873	0.001	0.001
DL-Carnitine	19789123.8095238±6401492.69170127	12836095.2380952±4933801.25982758	0.001	0.001	1.11442	1.54168	22637100±6736421.2105773	13774128±5347765.9420017	0.001	0.001	1.25722	1.64345	0.001	0.001
D-Malic acid	34154.5904761905±32499.5406038594	640524.285714286±227140.553965412	0.001	0.001	1.60568	0.0533229	27998.56±15350.0608926754	728275.48±455118.165026688	0.001	0.001	1.35603	0.038445	0.001	0.001
D-Mannose	136214.571428571±27388.8648424345	184242.380952381±37864.6963416798	0.001	0.001	1.22173	0.739323	136098.35±24646.3933462143	212436.4±66866.4327147785	0.001	0.001	1.24261	0.640655	0.001	0.001
D-Mannose 6-phosphate	5379.38095238095±10227.9516545406	37702.2380952381±6929.2849263453	0.001	0.001	1.62749	0.142681	2762.75±6749.75036477958	47230.76±17801.9978590419	0.001	0.001	1.78116	0.0584947	0.001	0.001
Docosaenoic acid	76496.0095238095±88835.247567066	9±0	0.001	0.001	1.56099	8499.56	39983.25±27683.1727586785	15644.04±59046.4149317298	0.001	0.001	1.44189	2.55581	0.001	0.001
D-Sedoheptuiose 7-Phosphate	34219.4761904762±11401.848409881	121891.904761905±17362.7505364351	0.001	0.001	1.89522	0.280736	26806.7±2756.73918931312	119002.32±31697.6206924116	0.001	0.001	1.77088	0.225262	0.001	0.001
D-Sorbitol	3458.77142857143±1860.87001188768	10116.2142857143±6327.09774187863	0.001	0.001	1.36798	0.341904	4618.385±3279.92516286175	15361.644±9916.45892053039	0.001	0.001	1.29548	0.300644	0.001	0.001
D-Trehalose	496072.857142857±50074.8257253939	156375.428571429±31329.4788794379	0.001	0.001	1.93747	3.17232	407677.5±49158.5941380709	181799.2±110888.87864735	0.001	0.001	1.59991	2.24246	0.001	0.001
EPA [5Z,8Z,11Z,14Z,17Z-eicosapentaenoic acid]	917731.952380952±998027.819574659	1367±6223.13779375003	0.001	0.001	1.74644	671.347	518366.85±345398.988095503	58229.4±164786.488149059	0.001	0.001	1.59003	8.90215	0.001	0.001
Erythrose	13842.4476190476±5995.55794339601	29819.0476190476±10322.073093503	0.001	0.001	1.40046	0.464215	12236.345±5325.33614609642	29396.48±11122.7824948017	0.001	0.001	1.39142	0.416252	0.001	0.001
Furfuryl alcohol	9±0	12447285.7142857±837485.411386798	0.001	0.001	2.01229	7.23049e-07	9±0	11060732.72±3420240.36989238	0.001	0.001	1.76126	8.13689e-07	0.001	0.001
Gamma-Glu-Leu	254632.857142857±67813.0126998393	682337.142857143±212076.762568247	0.001	0.001	1.68837	0.373177	237824.5±42825.6600987625	877927.6±278217.330056918	0.001	0.001	1.72764	0.270893	0.001	0.001
Gluconic Acid	18993.380952381±2213.85897193544	48356.4761904762±9090.46040428672	0.001	0.001	1.91151	0.392778	13042.415±2324.65012699138	54983.48±10811.4564202362	0.001	0.001	1.84926	0.237206	0.001	0.001
Glu-Met	633419.523809524±132832.678226263	1415620.95238095±492740.885394187	0.001	0.001	1.59986	0.44745	659511.5±87627.6317436458	1561598±576048.958292609	0.001	0.001	1.48459	0.422331	0.001	0.001
Glycyl-DL-phenylalanine	1630642.38095238±544274.951232415	54151.0952380952±43015.5749222357	0.001	0.001	1.42384	30.1128	1841284.5±730358.926732351	264249.24±453816.53873723	0.001	0.001	1.59858	6.96798	0.001	0.001
Glycyl-L-phenylalanine	31757.8571428571±11204.2594145517	9±0	0.001	0.001	2.00704	3528.65	26541±8578.19177363523	4362.136±11424.8043898236	0.001	0.001	1.61623	6.0844	0.001	0.001
Glycyl-L-valine	26617.0952380952±11278.7343922302	13177.1904761905±7740.16242968484	0.001	0.001	0.368247	2.01994	29143.6±9208.38359094009	12864.488±6868.67701716277	0.001	0.001	0.786934	2.26543	0.001	0.001
Guanidinoethyl Sulfonate	1767.7619047619±8059.65955797614	10974.7333333333±5450.41814655842	0.001	0.001	1.60484	0.161076	907±4015.97808758962	11853.32±7286.76260494558	0.001	0.001	1.64989	0.0765186	0.001	0.001
Guanosine	274789.476190476±247885.393949426	9±0	0.001	0.001	1.99613	30532.2	507377.5±488911.934558071	29293.88±123931.891531639	0.001	0.001	1.74642	17.3203	0.001	0.001
Hydroxyacetone	9±0	2247461.9047619±736498.690749814	0.001	0.001	2.01117	4.00452e-06	9±0	1796892.72±806456.430173515	0.001	0.001	1.75979	5.00865e-06	0.001	0.001
Hydroxyphenyllactic acid	64770.8095238095±31236.9137649977	275075.714285714±72006.4087822347	0.001	0.001	1.84792	0.235465	66519.4±19489.6314118154	341054.96±123585.26992711	0.001	0.001	1.66033	0.19504	0.001	0.001
Hypotaurocyamine	91145.3333333333±83454.7065894628	9±0	0.001	0.001	1.90259	10127.3	246986.65±256067.446470297	9369.36±42133.5356840605	0.001	0.001	1.67827	26.3611	0.001	0.001
Hypoxanthine	2408928.57142857±1673914.17137882	642771.947619048±1265099.33971849	0.001	0.001	1.43685	3.74772	1367777±301559.108042118	453941.944±435629.330503558	0.001	0.001	1.17651	3.01311	0.001	0.001
Hypoxanthine-9-β-D-Arabinofuranoside	7514015.23809524±15036531.0058905	1981430.04761905±7783136.02609844	0.001	0.001	1.33437	3.79222	4503187.5±3224930.30099612	522114.44±1054827.28829902	0.001	0.001	1.19893	8.62491	0.001	0.001
Iminodiacetic acid	9±0	193428.571428571±56991.5282551463	0.001	0.001	2.01066	4.65288e-05	9±0	214886.72±92455.9442953417	0.001	0.001	1.76022	4.18825e-05	0.001	0.001
Indole	3965090.47619048±472382.498516575	5168238.0952381±1164453.31013149	0.001	0.001	1.1383	0.767204	4343490±593218.257429227	5681092±852545.540777735	0.001	0.001	1.27615	0.764552	0.001	0.001
Indole-3-acetamide	125765.476190476±26220.3398006568	71327.7619047619±17807.5108224164	0.001	0.001	1.5521	1.76321	141852±35977.7882647204	77481.16±18171.0803858769	0.001	0.001	1.56022	1.83079	0.001	0.001
Indole-3-Acetic Acid	7850152.38095238±850114.530883367	5102638.0952381±725275.745131595	0.001	0.001	1.73163	1.53845	8488420±958555.541371879	5686768±1170968.23032623	0.001	0.001	1.55527	1.49266	0.001	0.001
Indole-3-carboxylic acid	24478.9523809524±4044.06816802327	13520.3476190476±3454.96267354932	0.001	0.001	1.67889	1.81053	20329.05±2823.97633945284	15958.892±5311.05891183042	0.001	0.001	0.968249	1.27384	0.001	0.001
Inosine	7514015.23809524±15036531.0058905	1981430.04761905±7783136.02609844	0.001	0.001	1.33437	3.79222	4503187.5±3224930.30099612	522114.44±1054827.28829902	0.001	0.001	1.19893	8.62491	0.001	0.001
Kinurenine	1600339.04761905±335102.050156438	2286195.23809524±651704.961218027	0.001	0.001	1.13295	0.700001	2258605±486519.59605149	2908356±739573.596788492	0.001	0.002	0.874842	0.776592	0.001	0.001
Lactose	496072.857142857±50074.8257253939	156375.428571429±31329.4788794379	0.001	0.001	1.93747	3.17232	407677.5±49158.5941380709	181799.2±110888.87864735	0.001	0.001	1.59991	2.24246	0.001	0.001
Lactulose	496072.857142857±50074.8257253939	156375.428571429±31329.4788794379	0.001	0.001	1.93747	3.17232	407677.5±49158.5941380709	181799.2±110888.87864735	0.001	0.001	1.59991	2.24246	0.001	0.001
L-Arginine	894794.285714286±152282.388494909	529037.619047619±163558.658587822	0.001	0.001	1.46053	1.69136	786170.5±110239.087082529	619176±195014.790699748	0.001	0.002	0.977005	1.2697	0.001	0.001
L-Ascorbate	9±0	23336333.3333333±3801717.18218667	0.001	0.001	2.01209	3.85665e-07	9±0	23279520.72±7821234.91468746	0.001	0.001	1.76115	3.86606e-07	0.001	0.001
L-Aspartic Acid	354875.714285714±158363.803647533	188692.380952381±31378.463937032	0.001	0.001	1.32218	1.88071	360785.5±114072.9083329	222677.2±86038.8051753393	0.001	0.001	1.23888	1.62022	0.001	0.001
L-Carnosine	9±0	15788.3238095238±5702.47707421124	0.001	0.001	1.9158	0.000570042	9±0	15231.6±6048.16325424504	0.001	0.001	1.76017	0.000590877	0.001	0.001
L-Cysteine	233964.761904762±39167.6579104556	341515.714285714±67289.046476483	0.001	0.001	1.46211	0.685078	189620.5±20900.0532547798	382200.4±85836.4840593245	0.001	0.001	1.68973	0.496128	0.001	0.001
L-Cystine	365797.142857143±92242.4098851964	44313.3333333333±13264.0966685762	0.001	0.001	1.94528	8.25479	529180.5±116893.11980451	75823.8±92177.0390182212	0.001	0.001	1.71201	6.97908	0.001	0.001
L-Dihydroorotic Acid	9±0	61793333.3333333±5196094.83490567	0.001	0.001	2.01227	1.45647e-07	9±0	59680040.72±19074165.4016616	0.001	0.001	1.76124	1.50804e-07	0.001	0.001
L-Dopa	80273.6666666667±15647.8630788147	28869.3333333333±11257.1652796489	0.001	0.001	1.71983	2.78059	81020.6±21366.3123468993	32745.88±12305.6519139242	0.001	0.001	1.5863	2.47422	0.001	0.001
L-Erythrulose	13842.4476190476±5995.55794339601	29819.0476190476±10322.073093503	0.001	0.001	1.40046	0.464215	12236.345±5325.33614609642	29396.48±11122.7824948017	0.001	0.001	1.39142	0.416252	0.001	0.001
Leu-Val	769430±419666.301029759	256148.571428571±200992.21361674	0.001	0.001	1.27973	3.00384	1656636±870544.305383586	395617.44±454022.195442679	0.001	0.001	1.42811	4.18747	0.001	0.001
L-Histidine	349590.476190476±59184.01739289	655312.380952381±120975.606793467	0.001	0.001	1.75095	0.533471	286476.5±46804.660280226	655856.4±133119.231326657	0.001	0.001	1.71386	0.436798	0.001	0.001
L-Homocystine	25210.1666666667±12609.398081722	2627.8619047619±2378.942828543	0.001	0.001	1.37705	9.59341	34348.735±12098.6145946453	4760.144±6169.58074710646	0.001	0.001	1.24341	7.2159	0.001	0.001
L-Homoserine	512850.476190476±96901.2408319001	758651.428571429±202073.168463448	0.001	0.001	1.32746	0.676003	361522.5±74004.0939034705	732940±192780.201416881	0.001	0.001	1.60809	0.49325	0.001	0.001
L-Lysine	20018428.5714286±2837922.36629948	15023680.952381±3033656.98746893	0.001	0.001	1.31849	1.33246	21895650±2689022.11290354	16066440±3687886.82807196	0.001	0.001	1.30551	1.36282	0.001	0.001
L-Methionine	4685838.0952381±1092101.638803	3057014.28571429±811130.860148789	0.001	0.001	1.34373	1.53282	4490200±583188.054891748	3345408±797266.393120894	0.001	0.001	1.26795	1.3422	0.001	0.001
L-Saccharopine	9975.05714285714±5926.61506524352	37420.8095238095±9321.51894070407	0.001	0.001	1.72482	0.266564	10389.025±4636.70070789622	41051.36±13306.1463676253	0.001	0.001	1.59858	0.253074	0.001	0.001
L-Serine	953798.571428571±191473.876763534	736390±184358.984131504	0.001	0.002	1.05932	1.29524	937565.5±135906.453526914	691343.2±113536.61122886	0.001	0.001	1.32237	1.35615	0.001	0.001
L-Threonine	512850.476190476±96901.2408319001	758651.428571429±202073.168463448	0.001	0.001	1.32746	0.676003	361522.5±74004.0939034705	732940±192780.201416881	0.001	0.001	1.60809	0.49325	0.001	0.001
L-Tryptophan	46936190.4761905±8320783.45841933	86989095.2380952±18082984.7561313	0.001	0.001	1.7073	0.539564	60777100±12709295.4001558	96108960±20340453.1199119	0.001	0.001	1.34809	0.632377	0.001	0.001
L-Tryptophanamide	490468.571428571±51182.8965852573	415328.571428571±61146.5801403246	0.001	0.001	1.1348	1.18092	614682.5±89098.8480565265	433786.8±52505.1383771151	0.001	0.001	1.55073	1.41702	0.001	0.001
L-Tyrosine	75327000±11811030.7509548	47605380.952381±9332042.39958323	0.001	0.001	1.58704	1.58232	82686750±10137040.4477576	58540840±11428660.3351691	0.001	0.001	1.41658	1.41246	0.001	0.001
Maltose	496072.857142857±50074.8257253939	156375.428571429±31329.4788794379	0.001	0.001	1.93747	3.17232	407677.5±49158.5941380709	181799.2±110888.87864735	0.001	0.001	1.59991	2.24246	0.001	0.001
Met-Glu	208784.285714286±43379.8134587308	457632.857142857±165459.674275724	0.001	0.001	1.55444	0.456227	211829±34506.9847849297	509732.4±187647.407151462	0.001	0.001	1.48884	0.415569	0.001	0.001
Methionine Sulfoxide	173512.857142857±47289.3939634309	1294933.33333333±102481.253570267	0.001	0.001	1.97947	0.133994	219266±49257.1527693935	1292224.4±373052.418368608	0.001	0.001	1.6726	0.169681	0.001	0.001
Methyl Indole-3-Acetate	486997.619047619±317823.639647915	67009.7142857143±18257.4858733147	0.001	0.001	1.78811	7.26757	230507.15±129074.6797467	112143.84±85357.6796045519	0.001	0.001	1.19077	2.05546	0.001	0.001
Methylcysteine	6917642.85714286±1349776.1005335	3965157.14285714±670526.915620416	0.001	0.001	1.676	1.74461	7868620±1341225.08633358	4885100±1392547.28764711	0.001	0.001	1.43509	1.61074	0.001	0.001
Methylguanidine	9±0	108532.285714286±15733.6910550031	0.001	0.001	2.01189	8.29246e-05	955.395±2947.89629084075	122504.808±53068.1116604401	0.001	0.001	1.73214	0.00779884	0.001	0.001
Mycosporine glycine	115837±31537.0923168259	44244.7142857143±18766.8391988178	0.001	0.001	1.70837	2.6181	110964.65±37076.6386588573	45580.52±30305.9342059164	0.001	0.001	1.47802	2.43448	0.001	0.001
Myoinositol	9±0	56660095.2380952±4245253.59554364	0.001	0.001	2.01228	1.58842e-07	9±0	50525000.72±15610505.0408106	0.001	0.001	1.76134	1.7813e-07	0.001	0.001
N6-methyladenosine	52580.9523809524±11597.9244974098	70873.8095238095±16990.6777104948	0.001	0.002	1.08193	0.741895	50804.85±11146.5680924432	73033.48±16268.2265554669	0.001	0.001	1.20488	0.695638	0.001	0.001
N6-Succinyl Adenosine	15397.9285714286±5670.22586914691	59004.6666666667±13500.2864500474	0.001	0.001	1.86507	0.260961	14160.845±4515.74395112023	55768.412±19449.6775350801	0.001	0.001	1.56463	0.253922	0.001	0.001
N-Acetylcadaverine	107312.476190476±57901.7549894811	553640±111258.771384552	0.001	0.001	1.88365	0.193831	122852.8±51016.0601045345	515029.2±161439.003804326	0.001	0.001	1.6104	0.238536	0.001	0.001
N-Acetyl-D-Galactosamine	20775.419047619±9180.07106413774	106377.333333333±22023.9126118257	0.001	0.001	1.81368	0.195299	31547.05±10627.5586119296	112145±43045.2628549298	0.001	0.001	1.4897	0.281306	0.001	0.001
N-Acetyl-D-Glucosamine	168639.428571429±37777.9333587366	1198479.04761905±314579.355567157	0.001	0.001	1.94873	0.140711	254616±62558.734372714	1287215.2±466832.15326032	0.001	0.001	1.58972	0.197804	0.001	0.001
N-Acetylglucosamine 1-Phosphate	75133.0952380952±26683.5484819856	212992.380952381±54172.631365364	0.001	0.001	1.76731	0.35275	72554.55±16857.2326581828	222440.4±75757.2738245862	0.001	0.001	1.6951	0.326175	0.001	0.001
N-Acetylmannosamine	168639.428571429±37777.9333587366	1198479.04761905±314579.355567157	0.001	0.001	1.94873	0.140711	254616±62558.734372714	1287215.2±466832.15326032	0.001	0.001	1.58972	0.197804	0.001	0.001
N-Acetylmethionine	13212.5714285714±8127.70771744056	5625.99523809524±1995.38667442583	0.001	0.001	1.22544	2.34849	9665.175±3142.0609702743	4758.712±2675.31547677403	0.001	0.001	0.784946	2.03105	0.001	0.001
N-acetylornithine	859514.761904762±148763.950761569	488517.142857143±150419.599758238	0.001	0.001	1.50575	1.75944	751312.5±96051.9196703971	565368.8±199535.678750276	0.001	0.001	1.09315	1.32889	0.001	0.001
N-Acetylthreonine	98205.9047619048±18993.0712653451	53318.2857142857±14584.7309476139	0.001	0.001	1.61678	1.84188	115982.1±23231.8294562484	52799.56±20135.7583274962	0.001	0.001	1.54731	2.19665	0.001	0.001
N-Carbamoyl-L-aspartate	59310.6666666667±25495.3744379904	10738.9285714286±6602.78459955668	0.001	0.001	1.69955	5.52296	86867.5±22793.952229992	18754.852±23118.1186126474	0.001	0.001	1.62107	4.63173	0.001	0.001
Neopterin	213408.095238095±16662.2734400344	136292.857142857±21406.9643207198	0.001	0.001	1.79652	1.56581	175544±22113.9066509837	128017.6±18531.1962826653	0.001	0.001	1.48245	1.37125	0.001	0.001
Nicotinic Acid	263718.571428571±52401.177781202	158725.714285714±34573.7427206585	0.001	0.001	1.55735	1.66147	285387.5±51566.2361868082	200577.6±53234.8254028006	0.001	0.001	1.26956	1.42283	0.001	0.001
Norepinephrine	115329.142857143±17287.9179552823	66069.9047619048±22013.5584354387	0.001	0.001	1.55419	1.74556	110952.5±18375.7810933161	70278.32±16383.2796694272	0.001	0.001	1.43927	1.57876	0.001	0.001
O-Phospho-L-Serine	614633.333333333±97640.3146929245	51666.7619047619±15750.2770099601	0.001	0.001	1.95917	11.8961	552556.5±114250.818367448	114796.16±190663.635852225	0.001	0.001	1.6723	4.81337	0.001	0.001
Orotic Acid	16950.9428571429±8597.46153516091	67769.5238095238±19534.6097980457	0.001	0.001	1.74479	0.250126	13087.96±7175.73505711399	71967.64±29777.3113151048	0.001	0.001	1.02832	0.181859	0.001	0.001
Orotidine	10627.5476190476±8841.13464661743	1913623.80952381±435057.506434221	0.001	0.001	1.68961	0.00555362	10094.865±7440.28164175998	1781217.88±655802.529969091	0.001	0.001	1.45557	0.00566739	0.001	0.001
Oxypurinol	1214490.47619048±344407.44117217	292010.952380952±107306.03346992	0.001	0.001	1.82031	4.15906	1439193±422111.913435537	413038.44±249572.039122321	0.001	0.001	1.58445	3.4844	0.001	0.001
P-Coumaric Acid	9447623.80952381±1703963.72669865	5198738.0952381±1045071.04326749	0.001	0.001	1.69767	1.81729	10669045±1370734.63418056	6730656±1938291.04025513	0.001	0.001	1.47418	1.58514	0.001	0.001
Phe-Asn	766091.428571429±444754.58185707	15817.8333333333±4070.12718269753	0.001	0.001	1.93581	48.4321	1126084.5±809584.501447469	74403.36±246773.946928135	0.001	0.001	1.71356	15.1349	0.001	0.001
Phe-Met	147819.380952381±36222.7341464945	98133.3809523809±20781.7345942926	0.001	0.001	1.27828	1.50631	160707.5±24232.1625932843	107691.08±21177.1538237948	0.001	0.001	1.48683	1.4923	0.001	0.001
Phe-Phe	17080042.8571429±7611271.97481285	51194.7142857143±9116.13035856145	0.001	0.001	1.99759	333.629	20485245±7446924.83551185	1222551.6±4333404.32370958	0.001	0.001	1.76924	16.7561	0.001	0.001
Phe-Val	330419.047619048±151532.973900229	59110.8095238095±9265.53923751363	0.001	0.001	1.85997	5.58982	388256±183276.515921765	93412.24±74969.4568337	0.001	0.001	1.66879	4.15637	0.001	0.001
Phosphocholine	805017.619047619±162559.25356327	5301333.33333333±455841.23040082	0.001	0.001	1.98368	0.151852	1001366.5±221192.182104041	5171280.8±1549570.29595821	0.001	0.001	1.64428	0.19364	0.001	0.001
Phosphoenolpyruvate	2704519.52380952±1704091.47885457	41526380.952381±7244695.58005159	0.001	0.001	1.9303	0.0651277	4736955.5±4868841.56178586	49503012±16449394.6439861	0.001	0.001	1.67363	0.0956902	0.001	0.001
Purine	563862.857142857±72432.3406457956	474437.142857143±52954.4477964653	0.001	0.001	1.20392	1.18849	662652±62677.2243196925	523055.2±65081.5806072143	0.001	0.001	1.4069	1.26689	0.001	0.001
Pyrroloquinoline Quinone	9±0	597508.571428571±233515.307041866	0.001	0.001	2.00983	1.50625e-05	9±0	592605.12±258142.261941505	0.001	0.001	1.76037	1.51872e-05	0.001	0.001
S-Sulfo-L-Cysteine	97584.1904761905±25475.8252341687	36911.0476190476±12172.7843383352	0.001	0.001	1.71132	2.64377	93448.4±20176.6200925203	37123.24±19724.6078420671	0.001	0.001	1.55064	2.51725	0.001	0.001
Succinic anhydride	2610671.42857143±707039.412722415	1586461.9047619±255503.057665051	0.001	0.001	1.46601	1.64559	2573200±651727.544785073	1803984±597044.507469921	0.001	0.001	1.05989	1.4264	0.001	0.001
Terephthalic Acid	182754.285714286±38677.6829155301	38470.2380952381±68045.9525048366	0.001	0.001	1.53422	4.75054	226042.5±98755.7846340366	73907.12±88441.6432623418	0.001	0.001	1.15662	3.05847	0.001	0.001
Thiamine	21847.1857142857±9221.9515496605	4719.4619047619±4053.7757936862	0.001	0.001	1.19127	4.62917	24701.45±12593.2470118544	8382.44±7057.91615103212	0.001	0.001	0.906286	2.94681	0.001	0.001
Threoninyl-Phenylalanine	29472.7142857143±10928.1537285255	204.985714285714±898.119370844274	0.001	0.001	1.95239	143.779	39396±14038.4181182624	5389.84±14944.295622076	0.001	0.001	1.62955	7.30931	0.001	0.001
Thymine	156342.857142857±31003.497728943	118995.19047619±22019.3696086401	0.001	0.001	1.19634	1.31386	151134.5±23142.0964057415	119028.24±22003.2806669066	0.001	0.001	1.06051	1.26974	0.001	0.001
Tryptophan glutamic acid	50272.1904761905±46143.1965522752	7847.82380952381±5185.22088843906	0.001	0.001	0.90837	6.40588	63592.55±50428.1859954018	12899.756±9312.26466226485	0.001	0.001	1.57518	4.92975	0.001	0.001
TXB2 [9α,11,15S-trihydroxythromba-5Z,13E-dien-1-oic acid]	472647.742857143±341632.522664849	448.104761904762±1407.04292417687	0.001	0.001	1.91604	1054.77	447724.9±319840.983750544	45914.252±136008.838194922	0.001	0.001	1.51184	9.75133	0.001	0.001
Uric acid	7678233.33333333±3621006.04188026	15646333.3333333±2731285.28962709	0.001	0.001	1.59552	0.490737	9368705±4794354.71454929	19449968±5265603.33126857	0.001	0.001	1.37905	0.481682	0.001	0.001
Valyl-leucine	105953.380952381±50158.72480783	51514±12310.9297536782	0.001	0.001	1.28508	2.05679	126772.05±55568.3930613296	64419.64±28197.1136700786	0.001	0.001	1.29183	1.96791	0.001	0.001
Xanthine	1698128.0952381±645925.860169873	297603.333333333±149351.351796137	0.001	0.001	1.82468	5.70601	1297734±321737.470559625	621553.32±674807.51960508	0.001	0.001	1.23389	2.08789	0.001	0.001
Β-Nicotinamide Mononucleotide	3631.21857142857±1672.76688912199	16779.419047619±4606.38544496865	0.001	0.001	1.38488	0.216409	2949.448±1433.23118478052	18146.352±6532.54223976138	0.001	0.001	1.64754	0.162537	0.001	0.001
1,7-Dimethyluric Acid	865.047619047619±3922.90301277243	8341.70952380952±13500.1951259567	0.002	0.004	1.04002	0.103701	1212.685±2879.7106313464	15000.924±16838.7167235778	0.001	0.001	1.06225	0.0808407	0.001	0.001
2-O-methyl PAF C-16	334850000±16330252.9067985	317371904.761905±15989208.1164289	0.002	0.005	0.962114	1.05507	326275500±23921478.8917496	305382000±15135771.6464452	0.001	0.001	0.929397	1.06842	0.001	0.001
L-Glutamine	1413085.71428571±189002.913431815	1658761.9047619±230935.496353831	0.002	0.004	1.03724	0.851892	1227473±158495.458513718	1676624±203317.777301117	0.001	0.001	1.51484	0.73211	0.001	0.001
L-Pyroglutamic Acid	106526.761904762±40212.3409886875	152740.857142857±45407.8640824315	0.002	0.004	0.982757	0.697435	75183.55±20728.4919310164	150703.76±55125.1948494516	0.001	0.001	1.40878	0.498883	0.001	0.001
Cis-11,14-Eicosadienoic Acid(C20:2)	7187.59047619048±1387.01380775563	8626.45238095238±1157.89127193318	0.003	0.008	1.03521	0.833204	6731.9±1527.9905483312	8773.696±1431.96767202802	0.001	0.001	1.12943	0.767282	0.001	0.001
DL-Pipecolic Acid	591411.904761905±208020.44804824	414386.19047619±110189.837983191	0.003	0.008	0.970144	1.4272	701995.5±253288.785328962	402493.6±132465.096279485	0.001	0.001	1.28146	1.74412	0.001	0.001
Adipic Acid	64965.7619047619±35680.1442008083	92245.1904761905±42692.6973914967	0.005	0.011	0.775559	0.704273	60852.55±22362.4706795136	85889.28±21796.8324447996	0.001	0.001	1.00902	0.7085	0.001	0.001
N-Methyl-α-aminoisobutyric acid	1753793.33333333±959669.177260233	2582698.0952381±1003735.16859588	0.005	0.011	0.810215	0.679055	1814588.5±728817.686980445	2911444.4±1413708.05588849	0.001	0.003	0.901444	0.623261	0.001	0.001
Nα-Acetyl-L-glutamine	226447.714285714±128645.958085026	96387.9523809524±91045.3165728343	0.006	0.016	1.07902	2.34934	241396.5±94269.0759852098	101828.28±120447.77892636	0.001	0.002	1.11815	2.37062	0.001	0.001
Porphobilinogen	8377076.19047619±573472.207613204	9005195.23809524±701314.921754978	0.006	0.015	0.895631	0.930249	7001170±672325.84369877	10423256±1049814.95237653	0.001	0.001	1.81728	0.671687	0.001	0.001
D-piperidine acid	79890.3809523809±27973.6804773276	108780±31948.9062332343	0.007	0.016	0.884304	0.734422	56075.4±16222.9845667384	97342.48±31981.6357437098	0.001	0.001	1.3025	0.576063	0.001	0.001
Lysopa 16:0	1070135.23809524±168036.157347728	1213120±168781.625421727	0.007	0.016	0.820958	0.882135	919752±130381.803000588	1333828±208857.781596313	0.001	0.001	1.49347	0.689558	0.001	0.001
UDP-D-galactose	2948.55714285714±2846.92151763469	6652.57142857143±4760.40551456941	0.008	0.021	0.885233	0.443221	3473.765±2443.39210983312	14781.1084±21129.1858407633	0.001	0.001	0.946487	0.235014	0.001	0.001
2-Hydroxyisocaproic Acid	71509.6190476191±20205.9961458875	104813.619047619±41633.9793539798	0.009	0.022	0.88906	0.682255	73642.75±19590.532597674	116281.4±31598.6624716933	0.001	0.001	1.22594	0.633315	0.001	0.001
1-Methyl-6-oxo-1,6-dihydropyridine-3-carboxamide	2024261.9047619±728302.871390873	1462938.0952381±624721.465475767	0.01	0.024	0.886061	1.3837	3144230±1250411.02257155	1897751.6±750953.779279391	0.001	0.002	1.02971	1.65682	0.001	0.001
4-Guanidinobutyric Acid	1685914.28571429±556972.09918964	1240392.38095238±321515.595312339	0.014	0.033	0.853738	1.35918	1732210±411805.447038436	1191260.8±269534.557492479	0.001	0.001	1.19761	1.4541	0.001	0.001
(S)-Leucic acid	66590.6190476191±16794.7402226893	93280.9523809524±36356.4111491717	0.017	0.041	0.822959	0.713872	64058.25±16727.1850712514	103376.24±29139.3180646585	0.001	0.001	1.22477	0.619661	0.001	0.001
Pantetheine	9286490.47619048±818237.796062222	8806619.04761905±491116.594729854	0.019	0.043	0.684768	1.05449	10621285±2376692.02271051	8722480±647043.004109207	0.001	0.001	1.07919	1.21769	0.001	0.001
LysoPC 16:0(2n isomer)	320429523.809524±18931731.6894653	303456190.47619±18491812.911716	0.021	0.049	0.844684	1.05593	324712500±23115395.1603915	291284800±21459481.9990294	0.001	0.001	1.17109	1.11476	0.001	0.001
2-(Methylthio)ethanol	2428809.52380952±273448.826848392	2211833.33333333±301517.933684438	0.025	0.056	0.733805	1.0981	1638835±335913.317883616	2545804±591114.891173168	0.001	0.001	1.46815	0.64374	0.001	0.001
Biotin	121357.238095238±18316.7402173661	108864.19047619±13776.6925661388	0.025	0.056	0.737734	1.11476	207426±98864.5042682687	91746.32±11542.401160937	0.001	0.001	1.64963	2.26086	0.001	0.001
Kojibiose	134295.666666667±37196.5946375919	107360.428571429±39564.0978395457	0.028	0.062	0.730106	1.25089	227980.5±66696.2039853291	152873.2±86498.6595517526	0.001	0.001	0.93988	1.4913	0.001	0.001
DL-O-tyrosine	297099523.809524±12728199.195562	287871904.761905±12639795.3381562	0.032	0.07	0.706697	1.03205	309845500±14885594.0514028	287620800±11196643.0683487	0.001	0.001	1.32005	1.07727	0.001	0.001
L-Phenylalanine	297099523.809524±12728199.195562	287871904.761905±12639795.3381562	0.032	0.07	0.706697	1.03205	309845500±14885594.0514028	287620800±11196643.0683487	0.001	0.001	1.32005	1.07727	0.001	0.001
N'-Formylkynurenine	39818.6666666667±15181.4470500454	34465.7142857143±22297.2358491874	0.053	0.11	0.463482	1.15531	61586.25±47872.6816108981	35450.68±11327.6914120516	0.001	0.001	1.04773	1.73724	0.001	0.001
2'-Deoxyinosine	34398.3476190476±12710.7208118823	24886.619047619±13871.0468980398	0.056	0.116	0.621414	1.3822	45737.75±18176.19632456	20743.56±15338.5371126671	0.001	0.001	0.704093	2.20491	0.001	0.001
5-Methyluridine	23798±5792.10220041049	20733.619047619±5984.44286860682	0.056	0.115	0.530206	1.1478	37582.75±9009.17330090777	26220.96±7842.49788269018	0.001	0.001	1.14994	1.43331	0.001	0.001
Hexadecanedioic acid	355162.857142857±180097.279994531	434681.904761905±184163.306948454	0.093	0.18	0.500824	0.817064	229568.6±89342.0573516839	420500.8±193216.76658872	0.001	0.001	1.15966	0.545941	0.001	0.001
Lysopg 18:1	49860.5238095238±10031.6083138201	55746.0952380952±11514.2796600776	0.093	0.18	0.544338	0.894422	40508.05±9726.65841616415	57258.68±11646.696129232	0.001	0.001	1.2133	0.707457	0.001	0.001
S-(5-Adenosy)-L-Homocysteine	24920.4428571429±10519.375630168	29869.1904761905±8621.44388498265	0.093	0.18	0.637894	0.834319	18601.57±7790.48781454193	31768.08±9668.51352725261	0.001	0.001	1.20717	0.585543	0.001	0.001
13-oxoODE [13-oxo-9Z,11E-octadecadienoic acid]	8473.07619047619±2422.71289671409	10150.4619047619±2620.52409194729	0.103	0.198	0.672321	0.834748	6498.47±3475.77774365151	10484.864±2923.36482084144	0.001	0.001	1.23591	0.619795	0.001	0.001
4-Aminophenol	14888.8904761905±5792.44656167882	11445.7238095238±5218.44430619938	0.108	0.206	0.51966	1.30083	19681.74±7856.396273932	8790.392±5799.9590870626	0.001	0.001	0.79787	2.23901	0.001	0.001
2-hydroxyhexadecanoic acid	1648419.04761905±256578.016632461	1817125.71428571±404611.119824597	0.114	0.217	0.426407	0.907157	1337153.5±332295.515567172	1853672±365797.088014653	0.001	0.001	1.16282	0.721354	0.001	0.001
L-2-amino-6-oximelic acid	16244±3987.73841920455	19380.5666666667±7658.22251918377	0.133	0.241	0.428697	0.838159	13543.67±4272.91559527166	22925.136±5010.33193135944	0.001	0.001	1.37473	0.590778	0.001	0.001
Β-Pseudouridine	183602.380952381±31852.1688280032	168995.714285714±33588.0659716258	0.154	0.268	0.480851	1.08643	248297±46116.6768670853	171242.68±36585.9324544284	0.001	0.001	1.325	1.44997	0.001	0.001
Methylmalonic Acid	1859428.57142857±421727.204651131	2416038.0952381±1280259.13801706	0.161	0.275	0.565204	0.769619	1555843.5±402786.777539667	3536268±3573419.27392612	0.001	0.001	1.03725	0.439968	0.001	0.001
Succinic Acid	1859428.57142857±421727.204651131	2416038.0952381±1280259.13801706	0.161	0.275	0.565204	0.769619	1555843.5±402786.777539667	3536268±3573419.27392612	0.001	0.001	1.03725	0.439968	0.001	0.001
L-Asparagine Anhydrous	186034.285714286±41709.3477018556	202081.428571429±53942.4033841387	0.295	0.445	0.342712	0.920591	125527.1±21069.2206008271	193599.2±36643.5270454869	0.001	0.001	1.55857	0.648386	0.001	0.001
L-Glutamic Acid	1705694.76190476±1239588.29014161	1521866.19047619±393752.846725915	0.331	0.489	0.155363	1.12079	1236116.5±389250.229777507	2016772±689442.53538638	0.001	0.001	1.13212	0.612918	0.001	0.001
11-Cis-Retinol	123675.523809524±41267.1279514568	108387.428571429±14495.8769813055	0.356	0.518	0.340628	1.14105	213604.5±118170.259927428	117189.48±21315.2829133621	0.001	0.001	1.20464	1.82273	0.001	0.001
Ethylsalicylate	17667809.5238095±1024273.62648111	17923666.6666667±904042.495313873	0.411	0.578	0.279417	0.985725	14904950±1272102.46504712	20339880±1991087.92121292	0.001	0.001	1.75817	0.732794	0.001	0.001
16-Hydroxyhexadecanoic acid	45510.8095238095±7409.39686222197	45576.2857142857±11523.3041231361	0.44	0.595	0.089606	0.998563	33242.25±11891.8255243941	46728.36±8653.16621667083	0.001	0.001	1.13051	0.711393	0.001	0.001
Ricinoleic acid	359126.666666667±15297.1844904	368292.857142857±26656.5206174506	0.455	0.607	0.43188	0.975112	316607±39211.0293425876	378197.2±18410.4258324823	0.001	0.001	1.37038	0.837148	0.001	0.001
1,3-Dicyclohexylurea	162777.142857143±13940.7916356487	167119.047619048±12925.4802250291	0.584	0.725	0.344824	0.974019	195829±35110.7279901742	160774.8±27295.7107619494	0.001	0.001	1.06166	1.21803	0.001	0.001
LysoPC 18:2(2n isomer1)	305627142.857143±16742600.1991498	308438095.238095±10540851.3029298	0.728	0.841	0.238258	0.990886	323237000±7892328.12026304	300803200±13050544.9183805	0.001	0.001	1.52772	1.07458	0.001	0.001
1,11-undecylic acid	767332.857142857±132299.405143895	799021.904761905±174268.713388808	0.823	0.909	0.216583	0.96034	577523.5±140603.747396156	811263.2±189316.631768932	0.001	0.001	1.2413	0.711882	0.001	0.001
1,2-dioctanoyl PC	367873.333333333±267268.095726619	354794.285714286±209631.702339399	0.823	0.909	0.0357918	1.03686	610520±326893.081458239	354671.2±145620.468751248	0.001	0.001	1.02573	1.72137	0.001	0.001
L-Citrulline	1329757.61904762±198987.892543862	1308041.9047619±293019.42405955	0.843	0.919	0.209982	1.0166	1003754±246256.721402258	1324917.6±341402.735176019	0.001	0.003	0.980275	0.757597	0.001	0.001
P-chlorophenylalanine	2448209.52380952±110096.330114868	2453380.95238095±136185.181348954	0.843	0.919	0.043956	0.997892	2178800±178592.482307745	2609860±160065.926521959	0.001	0.001	1.56365	0.834834	0.001	0.001
cis-1-Pentadecenoic Acid(C15: 1)	188612.857142857±20423.6192049443	189284.285714286±20400.7542927777	0.91	0.967	0.0367225	0.996453	139234.85±28961.9974181685	202698.4±29226.6086925368	0.001	0.001	1.41601	0.686907	0.001	0.001
Hexadecanoic Acid(C16:0)	22920190.4761905±4133471.45410547	22504285.7142857±5444971.25008808	0.921	0.968	0.166726	1.01848	18216065±4938775.33512264	26437160±6139615.46488595	0.001	0.001	1.13096	0.689033	0.001	0.001
4-Hydroxybenzyl alcohol	71546.5238095238±26539.9519472418	40377.1428571429±11923.2312998017	0.001	0.001	1.37739	1.77196	65857.9±15999.8087320805	53669.88±22585.5318333072	0.002	0.004	0.788185	1.22709	0.001	0.001
Carnitine C20:2	129186.666666667±49188.8012929095	202367.714285714±69691.7361508112	0.001	0.001	1.08522	0.638376	127442.85±28766.6420360276	209350.44±116557.81371637	0.002	0.004	0.957542	0.608754	0.001	0.001
Triethylamine	82252.4761904762±21768.0949800828	122053.476190476±48670.2768808839	0.004	0.009	0.810618	0.673905	93479.55±35852.8489926827	142279.36±59852.6001091292	0.003	0.006	0.893798	0.657014	0.001	0.001
(5-L-Glutamyl)-L-Amino Acid	63695.0952380952±21380.4197898562	112100.095238095±34416.5556584397	0.001	0.001	1.16037	0.568198	89209.7±20962.2522195443	130597.76±54977.6129061336	0.004	0.008	0.838229	0.683088	0.001	0.001
D-urobilinogen	46387.2761904762±80144.532467461	16591.8571428571±32530.4358928	0.09	0.177	0.373496	2.79579	109058.615±156968.302364174	30719.228±36327.7587897157	0.004	0.007	0.559361	3.55017	0.001	0.001
L-Alanyl-L-Lysine	72286.4761904762±21427.4750953514	63955.9523809524±25336.534497591	0.108	0.206	0.459806	1.13025	113207±31360.6848324123	86651.08±32371.2534562174	0.005	0.009	0.799041	1.30647	0.001	0.001
4-Hydroxy-2-Oxoglutaric Acid	98636.1904761905±27427.0508196179	66247.9523809524±20265.9144315676	0.001	0.001	1.1327	1.48889	106922.75±29816.9850356876	83939.12±24915.0043018258	0.006	0.012	0.928246	1.27381	0.001	0.001
2-(Dimethylamino)Guanosine	447709.047619048±71846.2377515178	631053.809523809±90772.7519400062	0.001	0.001	1.50397	0.709463	600357.5±118346.263315702	709973.2±172841.500145847	0.007	0.014	0.777902	0.845606	0.001	0.001
L-Isoisoleucine	30106190.4761905±4078222.05892528	23296557.1428571±4987151.33203028	0.001	0.001	1.10862	1.2923	24962650±4093232.9427586	29527320±6636780.57444521	0.007	0.015	0.82707	0.845409	0.001	0.001
N-Propionylglycine	717905.714285714±107973.167017154	564308.571428571±118005.950963742	0.001	0.001	1.05512	1.27219	597427.5±96854.8892809835	695446.8±162000.788211045	0.011	0.022	0.757549	0.859056	0.001	0.001
S-Adenosyl-L-Methionine	10864.580952381±6084.42779442891	10412.0857142857±4026.53327246724	0.901	0.959	0.048233	1.04346	19563.065±6852.93140275136	13513.076±5904.87799000962	0.011	0.022	0.780647	1.44771	0.001	0.001
11,12-EET [(±)11,(12)-epoxy-5Z,8Z,14Z-eicosatrienoic acid]	54146.6857142857±40018.7995841365	17446.0619047619±11933.0526536371	0.002	0.006	0.964254	3.10366	37402.81±23098.314721981	25999.936±20364.6743947061	0.015	0.028	0.683532	1.43857	0.001	0.001
N-Acetylaspartate	63577.9523809524±25270.5333886647	40205.4761904762±12571.3602510589	0.001	0.002	1.07682	1.58133	56314.8±29904.4300002877	37228.2±13958.4010605322	0.016	0.03	0.0981539	1.51269	0.001	0.001
Hydroxyphenylethylamine	119271.428571429±9945.54336661114	110009.666666667±8811.67715780222	0.006	0.014	0.925295	1.08419	133423.5±14651.4850244285	122239.84±14981.3690064248	0.017	0.031	0.700497	1.09149	0.001	0.001
8-Epidermal glycoside	13168.819047619±2233.09814554109	10626.1476190476±2629.56759594026	0.001	0.002	1.0107	1.23928	9833.07±2349.96206712946	11370.072±2112.95595563025	0.024	0.042	0.673735	0.86482	0.001	0.001
Carnitine C5:0	797070.952380952±346982.146498992	1024970.47619048±562985.995931304	0.177	0.295	0.444121	0.777653	1562198.5±551248.128945625	1339923.2±847141.270876745	0.07	0.109	0.493708	1.16589	0.001	0.001
L-Norleucine	6483009.52380952±809686.276841075	7663966.66666667±1429411.59129669	0.003	0.008	0.906479	0.845908	7634180±987023.475218082	8291152±1130965.9047027	0.073	0.113	0.668271	0.920762	0.001	0.001
N-Methyl-L-Glutamate	54969.0476190476±22579.850394713	43498±11935.4605273529	0.126	0.235	0.565993	1.26371	76913.8±24442.170091872	62923.84±28964.0110649981	0.073	0.113	0.556677	1.22233	0.001	0.001
2-Mercaptobenzothiazole	174207.714285714±66317.0304048235	70650.6190476191±80412.3018960943	0.001	0.001	0.953689	2.46576	119074.4±46143.6852204754	90659.244±92937.1834408959	0.077	0.119	0.848164	1.31343	0.001	0.001
1-Methylguanine	16717.1428571429±3585.58991360856	10923.5476190476±2626.90642669644	0.001	0.001	1.39991	1.53038	15189.9±2818.63539024789	13051.904±4492.64544185643	0.099	0.148	0.611625	1.16381	0.001	0.001
7-Methylguanine	16717.1428571429±3585.58991360856	10923.5476190476±2626.90642669644	0.001	0.001	1.39991	1.53038	15189.9±2818.63539024789	13051.904±4492.64544185643	0.099	0.148	0.611625	1.16381	0.001	0.001
2-Methylguanosine	69974.2857142857±11199.5545453507	52564.619047619±12459.2495579637	0.001	0.001	1.09403	1.33121	72547.65±12931.4485706053	62258.44±25137.9875306278	0.103	0.155	0.579266	1.16527	0.001	0.001
Uracil	116883.952380952±16948.9792627054	95043.4285714286±14738.9623636518	0.001	0.001	1.20669	1.2298	90127.15±21592.7061790367	100505.12±17929.1412727065	0.108	0.161	0.592911	0.896742	0.001	0.001
PYRROLIDINE	485807.619047619±98527.3726892564	434083.80952381±95583.926341001	0.202	0.33	0.53658	1.11916	602234±123315.799662151	534328.8±86603.3324666744	0.108	0.161	0.573701	1.12709	0.001	0.001
2-Methylbutyroylcarnitine	1061055.71428571±440673.003706506	1399878.0952381±709389.620375285	0.126	0.235	0.509672	0.757963	1991765±766290.724872953	1763848.8±1134174.32908012	0.11	0.163	0.41907	1.12922	0.001	0.001
2-amino-4-oxovaleric acid	756176.190476191±113731.518739362	579452.380952381±78815.3607429898	0.001	0.001	1.40521	1.30498	664010.5±75933.6949321751	620050.4±95294.0808532548	0.192	0.266	0.502869	1.0709	0.001	0.001
N-acetyl-beta-alanine	756176.190476191±113731.518739362	579452.380952381±78815.3607429898	0.001	0.001	1.40521	1.30498	664010.5±75933.6949321751	620050.4±95294.0808532548	0.192	0.266	0.502869	1.0709	0.001	0.001
2-Aminoadipic Acid	103627.666666667±39867.7517303564	87310.2857142857±36310.3653894351	0.177	0.295	0.473069	1.18689	148332.6±42578.7905435014	133769.28±54036.5519613962	0.192	0.266	0.386203	1.10887	0.001	0.001
5-Aminolevulinate	562787.142857143±111696.681156732	443465.714285714±133535.137232544	0.002	0.006	0.912267	1.26907	618480.5±128441.645257988	578918.8±125879.636039088	0.199	0.275	0.393364	1.06834	0.001	0.001
L-Isoleucine	247695238.095238±35272752.1777147	210885571.428571±42187580.3982303	0.005	0.013	0.823911	1.17455	274333000±38377281.9448392	258037600±38780859.1403887	0.199	0.275	0.393798	1.06315	0.001	0.001
D-Homocysteine	175024.523809524±41602.4418173009	139278.904761905±29758.0638011023	0.002	0.004	0.83231	1.25665	201132.5±42312.3934656204	178412.4±41012.6471632024	0.216	0.296	0.629607	1.12735	0.001	0.001
Glutathione Reducedform	12057.0142857143±4447.17927964296	25879.6571428571±16008.7046268139	0.001	0.001	1.1633	0.465888	9985.33±2225.44019799277	14894.416±9227.95127866419	0.225	0.305	0.436504	0.670408	0.001	0.001
Epinephrine	45179.6666666667±18701.6942209345	63200.5714285714±14351.9819382949	0.001	0.001	1.10847	0.714862	59119.85±16533.1171043709	62774.84±17252.8153491925	0.252	0.337	0.586744	0.941776	0.001	0.001
Acetyl-L-carnitine	32392333.3333333±6579381.12844463	39046142.8571429±7795503.00677073	0.011	0.025	0.855414	0.829591	45629850±7932366.72238627	42877240±7712987.66302657	0.281	0.366	0.429793	1.0642	0.001	0.001
Uridine	869201.428571429±230957.553812074	571390.476190476±170632.705349127	0.001	0.001	1.22037	1.5212	699455±117385.871000416	672618.4±220794.145126933	0.347	0.437	0.441572	1.0399	0.001	0.001
Choline	406456.666666667±67915.3776646595	303123.80952381±39780.8622928401	0.001	0.001	1.37432	1.34089	391947±91749.9209292647	368138.4±73652.8048617295	0.359	0.447	0.436159	1.06467	0.001	0.001
L-Alanine	2242623.80952381±662384.872943791	2592914.28571429±565773.278165127	0.066	0.134	0.612985	0.864905	2982225±486473.630891369	3088476±638069.991772063	0.359	0.447	0.506257	0.965598	0.001	0.001
β-Alanine	2242623.80952381±662384.872943791	2592914.28571429±565773.278165127	0.066	0.134	0.612985	0.864905	2982225±486473.630891369	3088476±638069.991772063	0.359	0.447	0.506257	0.965598	0.001	0.001
L-Valine	64263285.7142857±11448353.8473566	60763047.6190476±10972206.2752948	0.637	0.767	0.335096	1.0576	71927150±10466241.024687	75168440±12388892.0343992	0.396	0.491	0.282632	0.95688	0.001	0.001
Sn-Glycero-3-Phosphocholine	396505.238095238±125236.452026519	189203.333333333±62156.4256801606	0.001	0.001	1.56829	2.09566	249667.9±140646.64209433	266148±163639.821050175	0.49	0.581	0.265806	0.938079	0.001	0.001
(2S,3S)-butane-2,3-diol	125926.380952381±29076.8265109454	119681.142857143±30924.7623229116	0.47	0.622	0.23277	1.05218	154962.35±32811.4956736924	151366.4±31359.8657894662	0.564	0.653	0.23145	1.02376	0.001	0.001
Uridine 5-Monophosphate	18708.519047619±6996.96734218612	19934.8571428571±6883.61504796509	0.567	0.714	0.261924	0.938483	29839.35±6614.36828566576	32081.96±18923.9435536923	0.595	0.679	0.0909386	0.930097	0.001	0.001
Isoxanthopterin	13038.8571428571±9124.67792771731	20985.1428571429±4060.56826424226	0.003	0.009	0.823883	0.621338	22933.415±11267.9019824724	26361.428±9622.16277427274	0.608	0.688	0.465045	0.869961	0.001	0.001
N-Acetyl-L-alanine	1169302.85714286±177306.637725237	902089.523809524±121383.575597203	0.001	0.001	1.39127	1.29622	1008985.5±142389.439676248	968293.6±146715.831424788	0.627	0.701	0.287774	1.04202	0.001	0.001
Lysopc 18:2	300719047.619048±14641855.3826904	276865238.095238±21374164.9238158	0.001	0.001	1.10627	1.08616	273449000±27549403.4513692	271029200±28674176.6693774	0.758	0.805	0.17241	1.00893	0.001	0.001
Lysope 18:2 (2N Isomer)	300719047.619048±14641855.3826904	276865238.095238±21374164.9238158	0.001	0.001	1.10627	1.08616	273449000±27549403.4513692	271029200±28674176.6693774	0.758	0.805	0.17241	1.00893	0.001	0.001
Catechol	3112185.71428571±175497.128995646	3250990.47619048±84620.777027642	0.001	0.003	0.94513	0.957304	3454660±160925.763859253	3447712±150282.010788606	0.848	0.877	0.319758	1.00202	0.001	0.001
PysoPE 20:4(2n isomer1)	16184885.7142857±3938489.80121641	15080809.5238095±3099367.17119879	0.383	0.548	0.281822	1.07321	11460785±2876246.79075738	15976560±4858885.15068014	0.001	0.003	0.926516	0.71735	0.001	0.002
L-Valyl-L-phenylalanine	18834.3857142857±9295.8170589941	15193.1142857143±4435.05076749813	0.202	0.33	0.140546	1.23967	28623.255±12133.7086440377	17865.336±10093.4337782821	0.002	0.003	0.623227	1.60217	0.001	0.002
D-panthenol	25050.3285714286±43045.2658419499	7172.88095238095±7125.31596089739	0.005	0.013	0.840577	3.49237	20149.485±34336.0016379812	12258.144±33087.3676498937	0.006	0.012	0.739148	1.64376	0.001	0.002
Carnitine C18:3	189598.476190476±69041.5538560794	286063.80952381±110684.129416832	0.006	0.014	0.937795	0.662784	198105.5±57681.133874084	315837.2±160651.879294953	0.006	0.012	0.871912	0.627239	0.001	0.002
Taurocholic acid	550297.047619048±892696.634954421	139550.761904762±140812.19357531	0.008	0.02	0.417702	3.94335	213173.05±190736.728546934	91406.76±127342.552754464	0.015	0.028	0.428198	2.33214	0.001	0.002
1,4-Dihydro-1-Methyl-4-Oxo-3-Pyridinecarboxamide	2695952.38095238±1044889.56575279	2261964.76190476±1030624.67740501	0.139	0.247	0.511866	1.19186	4094730±1686518.74865919	3114996±1276700.27397454	0.066	0.105	0.666128	1.31452	0.001	0.002
AA [5Z,8Z,11Z,14Z-eicosatetraenoic acid]	1364950.47619048±472123.240081191	866170.476190476±379525.883366025	0.001	0.001	1.14868	1.57585	930325.5±278715.495810692	1032296.8±438884.210666853	0.549	0.641	0.130369	0.901219	0.001	0.002
Carnitine C11:0	438943.80952381±196205.781374459	359024.285714286±150740.708356151	0.283	0.433	0.469217	1.2226	537327±212665.974318017	327598.4±175932.084000238	0.001	0.001	1.07788	1.6402	0.001	0.003
Indole-3-carbinol	56416.9523809524±19478.865681749	59643.619047619±15305.4625721544	0.331	0.489	0.2791	0.945901	54064.3±18061.2956407079	75821.32±21706.8100368678	0.001	0.002	0.973594	0.713049	0.002	0.003
Lysope 18:0	15338004.7619048±5517357.42656538	14236861.9047619±4816380.79894813	0.397	0.565	0.236501	1.07734	11274305±3289888.4761893	17758864±9370488.73355778	0.001	0.001	0.911516	0.634855	0.002	0.003
PysoPE 18:0(2n isomer)	15338004.7619048±5517357.42656538	14236861.9047619±4816380.79894813	0.397	0.565	0.236501	1.07734	11274305±3289888.4761893	17758864±9370488.73355778	0.001	0.001	0.911516	0.634855	0.002	0.003
Lysops 22:6	31336.5714285714±9809.0883040751	29704.5238095238±6847.03831316174	0.792	0.887	0.126833	1.05494	21844.85±8584.40135101238	29577.16±7064.83038649903	0.001	0.002	1.01457	0.738572	0.001	0.003
13(R)-HODE	80833.3809523809±31508.3473883925	59694.0476190476±16231.1753748032	0.021	0.049	0.760839	1.35413	64636±28400.0548368633	91146.6±57263.763363783	0.002	0.004	0.906256	0.709143	0.002	0.003
Coenzyme II (β-NADP)	4873.80952380952±3544.89668677449	8234.68571428572±4892.04621403822	0.025	0.056	0.689705	0.591863	3915.171±2472.43011439289	8365.592±5265.92151471136	0.002	0.004	0.784704	0.468009	0.002	0.003
2-Hydroxy-6-Aminopurine	44742.5714285714±18582.5237402551	38196.5238095238±11626.329062172	0.23	0.371	0.269286	1.17138	67521±27293.6067432033	44131.68±18355.9313454807	0.003	0.006	0.780328	1.52999	0.002	0.003
3,7-Dimethyluric Acid	1365.92857142857±2999.72981635728	6670.25714285714±9278.92192528698	0.012	0.029	0.809812	0.204779	1721.445±2731.3093119129	11180.364±12581.5787715241	0.005	0.01	0.704456	0.15397	0.002	0.003
Carnitine ph-C14	120365.571428571±67261.6083866357	197926.476190476±102095.643539095	0.009	0.022	0.863912	0.608133	100337.7±39060.4978720257	167563.8±97201.1785520971	0.007	0.015	0.815358	0.598803	0.002	0.003
4-Hydroxy-3-methoxybenzaldehyde	53784.9523809524±10349.82872069	51302.7142857143±12810.4263790978	0.272	0.418	0.27479	1.04838	54913.4±9889.92717976491	67354.76±19061.1387104758	0.008	0.016	0.709373	0.815286	0.002	0.003
Phenyllactate(Pla)	49467.7142857143±16706.2654508506	57754.619047619±9993.47065076088	0.004	0.01	0.741471	0.856515	54470.15±14708.215417439	64522.24±16161.4456843027	0.014	0.027	0.654869	0.844207	0.001	0.003
Taurodeoxycholic acid	238312.666666667±146731.742928152	300146.761904762±166066.346322458	0.237	0.378	0.30097	0.793987	339878.45±160161.992237621	421817.92±183558.169575959	0.033	0.057	0.510011	0.805747	0.002	0.003
N,N-Dimethylglycine	1975928.57142857±354323.392034533	1727795.23809524±283831.507194304	0.026	0.059	0.749084	1.14361	2152680±300235.26494366	1974676±418410.223624296	0.07	0.109	0.55112	1.09014	0.002	0.003
N-Methylalanine	1975928.57142857±354323.392034533	1727795.23809524±283831.507194304	0.026	0.059	0.749084	1.14361	2152680±300235.26494366	1974676±418410.223624296	0.07	0.109	0.55112	1.09014	0.002	0.003
Maleic Acid	1935714.28571429±320798.165963763	2094766.66666667±516192.694963163	0.411	0.578	0.328245	0.924072	2252620±379125.133626575	2513916±587618.935961053	0.184	0.258	0.677165	0.89606	0.002	0.003
8,11-icosadienoic acid	55937.1904761905±20439.2188613436	35278.5238095238±15459.3840809362	0.001	0.001	1.14024	1.58559	38278.7±12050.9580885767	43037.64±17651.7114039971	0.476	0.57	0.193119	0.889424	0.002	0.003
6-Aminocaproic Acid	306813809.52381±33690709.76934	273773333.333333±47144169.4521532	0.014	0.033	0.748214	1.12069	324960000±35417163.1007519	315534800±40391471.678231	0.534	0.628	0.257555	1.02987	0.002	0.003
Tetradecanedioic acid	119852.523809524±54374.6495157615	151180.952380952±68109.8698563403	0.059	0.122	0.542021	0.792775	95746.95±37622.4779164839	147763.84±52581.9204596345	0.001	0.002	1.03054	0.647973	0.002	0.004
4-Acetamidobutyric Acid	217427.428571429±59289.5182815407	197840±50323.8374927827	0.139	0.247	0.288484	1.09901	272263.5±67202.3615871848	209364.4±50221.9072450792	0.001	0.003	0.925846	1.30043	0.002	0.004
3,3',5-Triiodo-L-Thyronine	37238.3333333333±4864.48541300448	35370.9523809524±6888.85456717001	0.501	0.656	0.399949	1.05279	45033.2±8931.14310830661	37787.12±6665.38601232767	0.007	0.015	0.821629	1.19176	0.002	0.004
Pantothenol	47926.5476190476±76945.6547970554	13871.6±11205.6197827251	0.002	0.006	0.867087	3.45501	37761.095±59067.4979105971	31886.604±74667.5125645377	0.028	0.048	0.703149	1.18423	0.002	0.004
L-2-Aminobutyric acid	5948228.57142857±1328005.28543483	4646923.80952381±721072.523332266	0.002	0.004	1.04394	1.28004	5701030±1011814.69288444	5269324±926170.182471882	0.225	0.305	0.417652	1.08193	0.002	0.004
L-Proline	31798714.2857143±5856718.97176958	33140523.8095238±8070311.59013732	0.728	0.841	0.139356	0.959512	37305700±5550307.23758415	40184360±9879273.24368211	0.66	0.717	0.528988	0.928364	0.002	0.004
Lysopa 18:0	372468.571428571±82423.9694679718	402924.285714286±82176.4992300979	0.139	0.247	0.406113	0.924413	320909±69008.1180502853	412543.2±90357.084841201	0.001	0.003	0.998447	0.77788	0.003	0.005
Azelaic Acid	1844761.9047619±521249.852255318	1649685.71428571±110822.047832163	0.601	0.735	0.503119	1.11825	1571560±253072.380742618	1796400±199977.748762206	0.002	0.004	0.975151	0.874839	0.003	0.005
2-Aminomethylpyrimidine (hydrochloride)	160119.714285714±46200.7248191442	136161.047619048±24274.703737587	0.036	0.079	0.51081	1.17596	163494.95±46513.4422398232	139567.84±25542.7158169735	0.003	0.007	0.181899	1.17144	0.003	0.005
PysoPE 20:2	184984±91620.0050300151	127957.428571429±48678.5655053345	0.012	0.029	0.800517	1.44567	106644.25±32179.2918993681	152174.44±88920.2576221527	0.016	0.03	0.604781	0.700803	0.003	0.005
PysoPE 20:2(2n isomer1)	184984±91620.0050300151	127957.428571429±48678.5655053345	0.012	0.029	0.800517	1.44567	106644.25±32179.2918993681	152174.44±88920.2576221527	0.016	0.03	0.604781	0.700803	0.003	0.005
Indoleacetaldehyde	5667928.57142857±533271.198493653	5101142.85714286±511908.439636844	0.002	0.004	0.972181	1.11111	5156290±588329.940460372	5554200±535038.118579726	0.053	0.088	0.75981	0.928359	0.003	0.005
SDMA	450573.80952381±100605.116146058	487525.714285714±136966.454344538	0.709	0.828	0.290492	0.924205	592026±108575.483149064	535593.2±133564.652937569	0.073	0.113	0.705782	1.10537	0.003	0.005
N6-Acetyl-L-Lysine	31172.4285714286±7271.28554363964	23085.9523809524±6395.44260764015	0.001	0.003	1.02009	1.35028	27755.6±5940.41796686501	25441.68±6196.87239473806	0.149	0.213	0.48916	1.09095	0.003	0.005
Lysopc 18:3	111866666.666667±12648981.1025763	123255809.52381±10008754.3062014	0.006	0.014	0.923636	0.907598	128319600±15994996.8177552	124681360±13233273.1365549	0.505	0.597	0.458847	1.02918	0.003	0.005
Lysope 18:1	10814680.952381±4898525.07430747	10172547.6190476±4498574.34834849	0.691	0.812	0.112705	1.06312	7027855±2346987.62458895	11435236±4930991.89395332	0.001	0.002	0.934292	0.614579	0.003	0.006
N1-Acetylspermine	50151.6666666667±25802.4795869183	79741.4285714286±56788.9328025905	0.088	0.173	0.0334716	0.628929	100161.4±66250.4045337401	91436.24±47351.7096226736	0.726	0.778	0.111141	1.09542	0.003	0.006
2-n-Pentylfuran	1230.27095238095±245.098016391499	1122.85142857143±200.646794524251	0.272	0.418	0.472182	1.09567	1374.146±314.43460604376	1016.7748±247.601074363582	0.001	0.003	1.16712	1.35148	0.004	0.007
18β-Glycyrrhetinic acid	90483.6619047619±206262.552420575	105462.904761905±154186.259412408	0.129	0.239	0.574216	0.857967	628772.15±2014904.73052586	62075.64±167527.450126559	0.002	0.004	0.921329	10.1291	0.004	0.007
LysoPC 18:1(2n isomer)	263865714.285714±28063892.5616937	266690000±24840447.4597379	1	1	0.12357	0.98941	234602000±27457827.4910146	257739200±26974546.631964	0.011	0.022	0.770874	0.91023	0.004	0.007
Methyl beta-D-galactopyranoside	28987.5238095238±10874.8331693826	34527.0952380952±9857.92049524017	0.05	0.104	0.548553	0.839559	47059.35±19348.3495754058	38066.16±13303.3289777409	0.099	0.148	0.479698	1.23625	0.004	0.007
3'-Sialyllactose	15329.7285714286±3404.69520620317	11180.5666666667±4765.98533960537	0.001	0.001	0.986738	1.3711	15448.76±4340.47632050241	15227.656±8318.36634382417	0.359	0.447	0.41989	1.01452	0.004	0.007
LysoPC 20:1(2n isomer)	2672185.71428571±676459.622066029	2444447.61904762±619482.388465602	0.211	0.342	0.382233	1.09317	2051405±529970.093967575	2186724±612266.731961379	0.564	0.653	0.298868	0.938118	0.004	0.007
3-hydroxyhexadecanoic acid	1997.33714285714±559.115309906131	2146.93333333333±631.726634972227	0.518	0.672	0.2852	0.930321	1711.567±469.432879671676	2391.664±723.090763021259	0.001	0.002	0.941771	0.715639	0.004	0.008
5,6-Dihydro-5-Methyluracil	159970.666666667±41078.2236146274	154614.285714286±33494.7534057841	0.673	0.794	0.1331	1.03464	196974±44697.9624403148	162869.24±52251.8508550016	0.014	0.026	0.779632	1.2094	0.004	0.008
3-Hydroxy-3-Methyl Butyric Acid	680791.428571429±139728.660456104	879283.809523809±270498.241112141	0.006	0.015	0.851903	0.774257	729719±341371.527408575	911003.2±306699.759044031	0.016	0.03	0.649473	0.801006	0.004	0.008
Kynurenic Acid	445965.238095238±202981.234517357	420708.095238095±185526.231504309	0.654	0.782	0.1341	1.06003	640946.5±210045.55576739	510772.8±165051.366209634	0.048	0.08	0.631276	1.25486	0.005	0.008
N-lactoyl-phenylalanine	79807.7142857143±49606.8658122471	81108.6190476191±18929.7567535248	0.126	0.235	0.319564	0.983961	92073.6±34443.5673688823	113388.92±44627.6425808788	0.099	0.148	0.498378	0.812016	0.005	0.008
Nicotinamide	593510.476190476±254647.12995587	674066.190476191±425285.791844451	0.501	0.656	0.127388	0.880493	458084.5±194487.978778151	982818±1171712.64205791	0.001	0.001	0.879711	0.466093	0.005	0.009
1-Aminopropan-2-ol	1556454.76190476±2394303.35398132	849207.142857143±916289.88330191	0.063	0.128	0.651054	1.83283	1624910.5±2330092.21539107	701297.72±897972.143827855	0.002	0.005	0.872475	2.31701	0.005	0.009
Trimethylamine N-Oxide	1556454.76190476±2394303.35398132	849207.142857143±916289.88330191	0.063	0.128	0.651054	1.83283	1624910.5±2330092.21539107	701297.72±897972.143827855	0.002	0.005	0.872475	2.31701	0.005	0.009
N-Acetylhistamine	107501.904761905±52488.0428525438	100159.285714286±53814.0943305217	0.44	0.595	0.17689	1.07331	169580.7±76357.8364724104	126117.48±53945.1885490572	0.063	0.101	0.628461	1.34462	0.005	0.009
Heterodendrin	198452.761904762±68449.8354139035	253517.619047619±85803.2464948012	0.039	0.083	0.757456	0.782797	313520.5±153877.155531527	289386±112623.850234605	0.83	0.862	0.342629	1.0834	0.005	0.009
O-Acetyl-L-serine	57957.0952380952±13464.184690893	62480.9523809524±8941.23776932585	0.24	0.378	0.448825	0.927596	53436.45±11467.2427029297	64327±8762.53654295756	0.001	0.002	0.94727	0.8307	0.006	0.01
N-Acetyl-L-Leucine	41627.4285714286±13040.4683986866	44423.9047619048±9906.87940223743	0.369	0.532	0.338275	0.93705	40554.8±7185.498258371	50883.16±11345.7902790712	0.002	0.004	0.869954	0.797018	0.006	0.01
Lysope 16:0	28176333.3333333±8680964.01520783	26347619.047619±6589606.80523649	0.601	0.735	0.211531	1.06941	22432900±7100851.54196682	32602600±13716670.5538674	0.002	0.004	0.86904	0.688071	0.006	0.011
PysoPE 16:0(2n isomer)	28176333.3333333±8680964.01520783	26347619.047619±6589606.80523649	0.601	0.735	0.211531	1.06941	22432900±7100851.54196682	32602600±13716670.5538674	0.002	0.004	0.86904	0.688071	0.006	0.011
LysoPC 20:4	156941428.571429±24291159.7676427	158510476.190476±24249626.2808709	0.921	0.968	0.0706076	0.990101	134392000±21410617.779135	151710480±25296959.6149419	0.015	0.028	0.689284	0.885845	0.007	0.011
LysoPC 20:4(2n isomer)	156941428.571429±24291159.7676427	158510476.190476±24249626.2808709	0.921	0.968	0.0706076	0.990101	134392000±21410617.779135	151710480±25296959.6149419	0.015	0.028	0.689284	0.885845	0.007	0.011
Guanidineacetic Acid	22762.9047619048±8596.44933041987	17366.6285714286±10257.634424376	0.013	0.031	0.709443	1.31073	21774.175±10151.7925112488	15396.028±4176.9409443914	0.019	0.033	0.71951	1.41427	0.007	0.012
Phenoxyacetic acid	3071742.95238095±3533636.26711792	929834.671428571±1237937.88847717	0.005	0.013	0.92369	3.30354	1098829.6±1966807.55933532	748270.224±1037129.85909171	0.564	0.653	0.153987	1.46849	0.007	0.012
Taurocholic Acid Sodium Salt Hydrate	738097.619047619±121052.817600614	755704.761904762±66594.9488789538	0.455	0.607	0.266263	0.976701	922887±260786.620562119	732917.2±62391.6161916006	0.002	0.005	0.927381	1.2592	0.008	0.013
Benzoic Acid	336995.238095238±54751.4042394392	324560±100161.128937328	0.185	0.308	0.287775	1.03831	348806.5±112358.068188739	274862.8±81220.5911658696	0.013	0.024	0.886752	1.26902	0.008	0.014
LysoPC 20:2(2n isomer1)	7494961.9047619±1943461.0149103	7064576.19047619±1670974.90433123	0.306	0.46	0.218314	1.06092	5845760±1807748.38881498	7162972±1989589.92289031	0.019	0.033	0.679896	0.816108	0.008	0.014
LysoPC 20:2(2n isomer2)	7494961.9047619±1943461.0149103	7064576.19047619±1670974.90433123	0.306	0.46	0.218314	1.06092	5845760±1807748.38881498	7162972±1989589.92289031	0.019	0.033	0.679896	0.816108	0.008	0.014
Lysopc 20:1	3816571.42857143±1061450.72855166	3476804.76190476±836092.302007494	0.251	0.392	0.364668	1.09772	2876980±809821.1099405	3153032±963540.095913675	0.448	0.543	0.335924	0.912449	0.008	0.014
PysoPE 18:2	36097571.4285714±12347197.2389341	30645047.6190476±13346575.367772	0.079	0.157	0.480154	1.17793	25545950±10115431.8922026	36255080±16105298.0437081	0.009	0.018	0.666983	0.704617	0.009	0.015
PysoPE 20:3	1398541.9047619±801598.074458884	1573180.47619048±976804.112079163	0.44	0.595	0.297282	0.88899	1458950.5±815307.088328492	2159372.4±1052521.42487014	0.015	0.028	0.76038	0.675636	0.01	0.016
PysoPE 20:3(2n isomer1)	1398541.9047619±801598.074458884	1573180.47619048±976804.112079163	0.44	0.595	0.297282	0.88899	1458950.5±815307.088328492	2159372.4±1052521.42487014	0.015	0.028	0.76038	0.675636	0.01	0.016
LysoPC 22:4	3218638.0952381±1472599.99405004	2905895.23809524±969814.377845673	0.567	0.714	0.183354	1.10762	2461340±1147454.65196486	3295700±978434.24706688	0.002	0.005	0.825274	0.746834	0.01	0.017
LysoPC 22:4 (2n isomer1)	3218638.0952381±1472599.99405004	2905895.23809524±969814.377845673	0.567	0.714	0.183354	1.10762	2461340±1147454.65196486	3295700±978434.24706688	0.002	0.005	0.825274	0.746834	0.01	0.017
Α-Linolenic Acid(C18:3N3)	41141.9047619048±15452.6916940213	42660.2857142857±18589.7645335891	0.901	0.959	0.253641	0.964408	34824.25±13542.6987743251	54770.4±21410.7012573931	0.002	0.005	0.963097	0.635822	0.01	0.017
γ-Linolenic Acid(C18:3N6)	41141.9047619048±15452.6916940213	42660.2857142857±18589.7645335891	0.901	0.959	0.253641	0.964408	34824.25±13542.6987743251	54770.4±21410.7012573931	0.002	0.005	0.963097	0.635822	0.01	0.017
9,12-octadecadienoic acid	41996±29249.9781418722	46148.4952380952±25685.8778201267	0.211	0.342	0.216867	0.910019	30074±14702.2721194271	58296.36±39092.4416052089	0.003	0.006	0.867175	0.515881	0.011	0.017
Arachidic Acid(C20:0)	959173.333333333±446299.738105831	1136727.61904762±640498.041354576	0.356	0.518	0.341142	0.843802	674152.5±237040.215372724	1008118.4±554684.821044648	0.012	0.023	0.776012	0.668724	0.01	0.017
Calcitriol	59208.4761904762±11835.7150971923	51503.7142857143±8194.91403336763	0.025	0.056	0.711289	1.1496	69797.6±22966.7203130278	57624.56±13111.7717881045	0.077	0.119	0.604371	1.21125	0.01	0.017
1-pyrroline-4-hydroxy-2-carboxylate	74280.6190476191±20786.747692884	61954.5238095238±19088.3533905338	0.07	0.142	0.614357	1.19895	53534.65±12675.1273149424	65089±24896.7962865372	0.094	0.143	0.522673	0.822484	0.01	0.017
Punicic Acid	182332.714285714±80344.9201736755	132954.285714286±34302.8801533382	0.039	0.083	0.718867	1.37139	179775.5±55852.9673597987	184687.56±116991.755552147	0.448	0.543	0.305404	0.973403	0.011	0.017
N-Acetyl-L-Tyrosine	27730.5714285714±13220.3641650729	23763.6666666667±6326.52891665986	0.501	0.656	0.229895	1.16693	32186.5±10851.7648601021	33201.2±12986.5132958517	0.83	0.862	0.0655972	0.969438	0.01	0.017
7-methylguanosine	138386.142857143±27702.2992083432	139319.428571429±24235.7929797468	0.785	0.881	0.0861626	0.993301	162234±32795.4485609785	165467.04±47749.1443801876	0.58	0.666	0.133947	0.980461	0.011	0.018
Carbamoyl phosphate	27450.8095238095±16865.2178673418	28444.2380952381±14722.2671722285	0.619	0.75	0.268639	0.965075	18026.01±8908.16462547878	45174±78941.8993020605	0.002	0.004	0.821345	0.399035	0.012	0.019
PysoPE 16:1	478962.380952381±271786.516128096	531110±382771.808653668	0.862	0.934	0.183664	0.901814	465692±301895.003978815	749227.2±424402.414583533	0.005	0.01	0.785064	0.621563	0.011	0.019
Glycohyodeoxycholic acid	65843.4571428571±69179.6045000878	44674.3238095238±39267.5764445287	0.193	0.318	0.444884	1.47385	30250.625±37529.9929381804	62475.46±64657.311297705	0.007	0.014	0.845562	0.4842	0.012	0.019
2-Aminoethanesulfinic Acid	5961.04285714286±3837.95514155278	5240.02380952381±3818.67463236982	0.763	0.87	0.193453	1.1376	2498.84±2914.21006366355	4969.732±3675.6031926429	0.014	0.026	0.894887	0.502812	0.012	0.019
(4E,7E,10Z,13E,16E,19E) -docosa-4,7,10,13,16,19-hexanoic acid	135776.904761905±60398.1886921328	148832.428571429±65361.8893060562	0.601	0.735	0.233123	0.91228	97992.6±33094.4755008096	166004.76±86248.1343954175	0.002	0.004	0.890199	0.5903	0.012	0.02
DHA [4Z,7Z,10Z,13Z,16Z,19Z-docosahexaenoic acid]	135776.904761905±60398.1886921328	148832.428571429±65361.8893060562	0.601	0.735	0.233123	0.91228	97992.6±33094.4755008096	166004.76±86248.1343954175	0.002	0.004	0.890199	0.5903	0.012	0.02
Glycocholic Acid	372107.666666667±337261.926223867	192409.952380952±192898.556631323	0.017	0.041	0.723402	1.93393	165791.45±217487.881169328	186268.4±154942.780902069	0.347	0.437	0.29421	0.890068	0.012	0.02
Hydrocinnamic Acid	70350.5714285714±91331.7101392345	148048.380952381±240764.833142524	0.269	0.416	0.166031	0.475186	63547.3±52414.1455606464	39190.16±81395.3540712859	0.009	0.017	0.547125	1.62151	0.013	0.022
Isobutyryl carnitine	5086500±2642628.70888061	4555928.57142857±1223486.27215137	0.901	0.959	0.109994	1.11646	7298285±6786656.03598825	4714200±1456946.19152527	0.003	0.007	0.731904	1.54815	0.014	0.023
23-deoxydeoxycholic acid	6249.0380952381±5863.0933843387	3981.20476190476±3762.32815520871	0.279	0.427	0.447032	1.56963	5960.65±5721.15582953213	2156.24±2843.66549676645	0.007	0.015	0.917246	2.76437	0.014	0.023
7,8-Dimethylalloxazine	59061.1904761905±18201.2008961471	71037.2857142857±41451.9831216105	0.654	0.782	0.265901	0.831411	46550±21819.8705312383	63791.24±49467.4456497065	0.234	0.315	0.446996	0.729724	0.015	0.024
Tryptamine	696769.047619048±64030.2639307977	641134.285714286±85678.7704493609	0.021	0.049	0.714163	1.08678	638435.5±68336.0570212427	683313.2±64526.050535165	0.051	0.084	0.742517	0.934323	0.016	0.025
2',4'-Dihydroxyacetophenone	118857.523809524±80071.7349328832	86889.6190476191±24321.9208605657	0.411	0.578	0.486068	1.36791	103789.75±140035.630869949	90289.52±34174.983907726	0.013	0.024	0.297169	1.14952	0.016	0.026
Methylparaben	118857.523809524±80071.7349328832	86889.6190476191±24321.9208605657	0.411	0.578	0.486068	1.36791	103789.75±140035.630869949	90289.52±34174.983907726	0.013	0.024	0.297169	1.14952	0.016	0.026
L-Gulonolactone	12899.0523809524±4004.00874257525	9338.60476190476±5750.79399383043	0.003	0.007	0.822077	1.38126	10157.24±4301.85244680768	10955.94±4096.40851875152	0.431	0.528	0.255337	0.927099	0.016	0.026
Lysopc 16:0	351830000±12385813.6591828	354660000±10412182.7682768	0.291	0.444	0.259008	0.992021	363042000±13322055.5550007	351714000±10349064.3699483	0.006	0.012	0.931765	1.03221	0.017	0.027
L-Ornithine	1229652.85714286±458993.55871453	904710.476190476±252643.207834214	0.017	0.041	0.86477	1.35917	1102324.5±361036.528790079	876795.2±253127.962173943	0.07	0.109	0.717708	1.25722	0.017	0.027
Lysopc 18:1	285217142.857143±27939018.0827561	284753809.52381±24531717.1180883	0.747	0.855	0.0101552	1.00163	258104000±34732012.5956929	276938800±26523861.1631112	0.034	0.058	0.608605	0.931989	0.018	0.028
Pyruvic Acid	5948.67619047619±3435.70954053231	7973.31904761905±3296.93025064514	0.03	0.066	0.629491	0.746073	7294.305±3792.974946075	10274.568±6314.74642521508	0.089	0.137	0.5199	0.709938	0.018	0.028
N-Acetylglycine	142076.285714286±71092.3108142806	167701.80952381±79420.6787377312	0.154	0.268	0.410899	0.847196	121518.05±91834.8763605378	120854.76±45340.2556567928	0.234	0.315	0.303068	1.00549	0.018	0.028
Carnitine C20:1	114610.857142857±39773.7971839322	139620.523809524±50091.9959131387	0.044	0.092	0.536235	0.820874	101019.2±27327.8765724286	145628.08±69507.2412384254	0.022	0.04	0.808916	0.693679	0.019	0.03
Trigonelline	295974.571428571±439036.761517822	200728.952380952±242003.559043349	0.169	0.285	0.395303	1.4745	158704.6±97473.1975724069	93354.88±73852.0483654764	0.025	0.045	0.71988	1.70001	0.019	0.03
Riboflavin	226433±145069.621243043	267799.904761905±365498.927196634	0.425	0.587	0.180679	0.845531	272841±209206.78282	212125.2±341947.91868073	0.002	0.004	0.75863	1.28623	0.02	0.031
Palmitoleic Acid(C16:1)	3782742.85714286±1827979.15786024	3695694.76190476±1683716.28767325	0.882	0.951	0.0488135	1.02355	2833407±1295088.6987429	4468607.6±1865974.98858568	0.002	0.004	0.906673	0.634069	0.02	0.031
PysoPE 22:6	5244480.95238095±1304739.09752833	4926114.28571429±1244660.023575	0.455	0.607	0.2822	1.06463	4193715±1251671.89171124	5436872±1972444.85168365	0.007	0.014	0.746489	0.771347	0.02	0.031
PysoPE 22:6(2n isomer1)	5244480.95238095±1304739.09752833	4926114.28571429±1244660.023575	0.455	0.607	0.2822	1.06463	4193715±1251671.89171124	5436872±1972444.85168365	0.007	0.014	0.746489	0.771347	0.02	0.031
Aminomalonic Acid	69001.4285714286±16333.7645127246	82549.1428571429±32330.6831590143	0.193	0.318	0.44618	0.835883	61859.9±15450.6962742103	123037.64±126533.055332352	0.008	0.016	0.80091	0.502772	0.02	0.031
Glycoursodeoxycholic Acid	3057559.52380952±3472823.29838487	1939718.0952381±1725709.74210502	0.193	0.318	0.476263	1.57629	1456202±1873985.52919089	2712458±2732601.81868093	0.016	0.03	0.775191	0.536857	0.02	0.031
Linoleic Acid(C18:2N6C)	9099180.95238095±2295312.78034586	8790266.66666667±2467525.34198402	0.601	0.735	0.191147	1.03514	7341660±2509103.68907431	9906696±2637487.12500491	0.004	0.009	0.940511	0.741081	0.021	0.032
Carnitine C4:0	7364595.23809524±4133641.13772304	6448180.95238095±1831074.95030079	1	1	0.146664	1.14212	10120520±9378937.49434001	6834612±2158938.47610348	0.008	0.016	0.643934	1.48077	0.021	0.033
Lysopc 16:1	28603238.0952381±8935044.43696147	35248666.6666667±11331231.9777389	0.032	0.07	0.718594	0.81147	32398050±12504359.3723612	37476040±11273457.619855	0.094	0.143	0.549114	0.8645	0.021	0.033
Creatine	624712.380952381±178744.796648875	534356.190476191±150660.104057982	0.103	0.198	0.445952	1.16909	692002.5±256454.576133351	510044.4±175365.068668193	0.015	0.028	0.707609	1.35675	0.023	0.034
Lysopc 20:2	9828790.47619048±2777475.8769258	9227733.33333333±2178386.13113776	0.318	0.476	0.225535	1.06514	7677585±2486365.82888084	9445908±2859973.36524894	0.041	0.069	0.646619	0.812795	0.025	0.038
N-Acetylphenylalanine	85293.9047619048±29236.4370484927	95883.6190476191±15150.7678600003	0.133	0.241	0.597411	0.889557	96593.25±27829.9375491006	108368.72±23380.6168804418	0.06	0.096	0.530867	0.891339	0.025	0.038
4-Hydroxybenzoic Acid	538367.619047619±179333.00273248	513602.380952381±78791.6386366448	0.366	0.531	0.114654	1.04822	480348.5±175390.818558081	506758.8±82878.983027464	0.01	0.019	0.400255	0.947884	0.028	0.042
2-Pentyl-3-phenyl-2-propenal	124984.666666667±13748.905459466	124998.095238095±9307.94747463028	1	1	0.103203	0.999893	141269.5±26804.527401365	121722.4±8520.11017143167	0.007	0.015	0.89154	1.16059	0.03	0.045
4-Hydroxytryptamine	11758.0952380952±8494.40694183391	27547.8904761905±40648.0410306192	0.183	0.305	0.654138	0.426824	23411.81±25462.3615879327	45136.508±69036.3756106212	0.231	0.313	0.431088	0.518689	0.031	0.046
L-phenylalanyl-L-proline	427256.666666667±129735.570462897	426945.238095238±91407.0413381293	0.619	0.75	0.150726	1.00073	500172.5±125690.924802197	488094±124522.915193684	0.795	0.831	0.191165	1.02475	0.03	0.046
Carnitine C18:2-OH	32438.619047619±12034.1440679269	43198.619047619±27579.6498681114	0.295	0.445	0.464581	0.750918	42998.4±10529.3267910956	43102.28±15546.4456053466	0.919	0.935	0.477045	0.99759	0.031	0.047
DL-2-hydroxystearic acid	260913.333333333±60464.6968348749	255377.047619048±98970.8853201163	0.567	0.714	0.212819	1.02168	213463±60364.0243243571	277891.2±76812.5182028728	0.004	0.009	0.861844	0.768153	0.032	0.048
L-Homoarginine	306831.428571429±75022.0687055292	266591.904761905±85259.1625937675	0.063	0.128	0.50563	1.15094	381790.5±157279.766004638	296394.8±101840.00000491	0.045	0.076	0.542011	1.28811	0.032	0.048
Carnitine C14-OH	242885.047619048±116463.836262797	273121.904761905±101953.713547818	0.24	0.378	0.464179	0.889292	327043±107765.860530084	305931.6±110481.451410029	0.519	0.613	0.534119	1.06901	0.033	0.05
Lysopc 14:0	20220123.8095238±8333887.4279597	24476523.8095238±10974689.4836212	0.221	0.356	0.434143	0.826103	25172950±12291924.9594152	29117400±10475273.616156	0.136	0.196	0.554469	0.864533	0.035	0.052
Homo-Gamma-Linolenic Acid	1220008.57142857±391652.929930132	1192238.57142857±546855.144487877	0.747	0.855	0.197328	1.02329	1077515±491513.814995651	1628055.6±785558.58412491	0.015	0.028	0.806204	0.661842	0.037	0.055
Dihydro-D-sphingosine	70315.2857142857±40178.5987425431	82651.8095238095±30397.1371046996	0.135	0.245	0.155905	0.850741	74731.55±82345.2723932812	67700.28±47511.6820893557	0.157	0.224	0.350163	1.10386	0.04	0.059
Sphinganine 1-phosphate	411526.19047619±107962.829829353	529342.857142857±154758.014982839	0.009	0.022	0.827316	0.777428	440137±97451.4099760275	451737.2±197783.622163211	0.422	0.517	0.429108	0.974321	0.041	0.06
Cis-9,10-epoxystearic acid	41784.1428571429±15596.4254054758	37069.1428571429±14665.5118263418	0.411	0.578	0.365231	1.12719	34708.75±11992.2717916033	46075.04±15131.9561647968	0.007	0.015	0.807131	0.753309	0.043	0.063
Dopaquinone	37246.2761904762±31885.4367094275	25824.6285714286±20618.3976714521	0.204	0.333	0.214646	1.44228	53480.1±44527.4542559508	32028.252±27723.5253430355	0.044	0.074	0.588077	1.66978	0.044	0.064
Carnitine C9:0	644866.666666667±261528.579821276	625536.190476191±264204.732574498	0.785	0.881	0.100564	1.0309	836332.5±482347.6133604	567220.4±373640.712488615	0.008	0.017	0.746731	1.47444	0.047	0.069
Subericacid	90043.3809523809±14001.1701599409	92224.8571428571±8486.35816640869	0.126	0.235	0.265886	0.976346	89539.4±14781.7082888563	96228.64±11673.6115586965	0.034	0.058	0.58982	0.930486	0.047	0.069
1,2-dodecanoyl PC	1039418.0952381±392180.170210314	1033550.95238095±386020.886713462	0.843	0.919	0.0471519	1.00568	1210047.5±476827.545012759	1366008.8±505478.344362381	0.313	0.4	0.460802	0.885827	0.048	0.071
Lysope 14:0	59887.9047619048±26766.6452658991	63835.5238095238±52193.9901718762	0.673	0.794	0.107857	0.93816	52815.7±30620.1891054355	76134.6±31265.5122845711	0.017	0.031	0.777696	0.693715	0.049	0.072
Carnitine C15:DC	81150.5238095238±28309.8187959921	95247.3809523809±33916.5292364596	0.369	0.532	0.539724	0.851997	109282.05±32160.2711340937	105010.48±40496.831327813	0.49	0.581	0.503503	1.04068	0.051	0.074
8,15-Dihete	646186.190476191±286178.315853528	605126.619047619±240902.426598504	0.747	0.855	0.122498	1.06785	530418±242236.485769371	761302±295887.842081534	0.01	0.02	0.826412	0.696725	0.053	0.076
Cyclamic acid	407519.614285714±966912.549670209	279078.442857143±474881.025033132	0.021	0.049	0.811046	1.46023	1595919.895±4808095.21043879	500479.932±732329.744780797	0.654	0.715	0.213695	3.18878	0.052	0.076
PysoPE 22:4	257064.80952381±148068.960183969	252626.19047619±150318.896898434	0.766	0.87	0.109443	1.01757	223536.1±154672.026710136	311853.2±133764.859602276	0.012	0.023	0.68808	0.716799	0.054	0.078
PysoPE 22:4(2n isomer1)	257064.80952381±148068.960183969	252626.19047619±150318.896898434	0.766	0.87	0.109443	1.01757	223536.1±154672.026710136	311853.2±133764.859602276	0.012	0.023	0.68808	0.716799	0.054	0.078
N-Acetylneuraminic Acid	232535.79047619±582626.056582832	103433.723809524±342416.841189399	0.167	0.283	0.329995	2.24816	157079.58±248436.811476011	48389.072±80951.3128497284	0.024	0.042	0.660943	3.24618	0.061	0.088
Carnitine C12:3	121195.380952381±54132.2214115366	114173.619047619±40345.0868823903	0.785	0.881	0.0974405	1.0615	147329.55±47054.0009814871	141423.2±54159.7084071729	0.627	0.701	0.16866	1.04176	0.061	0.088
Multifidol	31519.5714285714±10180.7621255554	28572.7619047619±3743.01483973497	0.843	0.919	0.338354	1.10313	27407.25±5025.42826533222	31084.88±4483.66639704606	0.013	0.024	0.7683	0.881691	0.063	0.09
2-O-ethyl PAF C-16	3576185.71428571±900150.512573155	3677657.14285714±893488.305783253	0.785	0.881	0.133106	0.972409	3021585±964515.427982253	3318140±1200090.42923162	0.549	0.641	0.271126	0.910626	0.065	0.092
Hemolytic PAF C-18	3576185.71428571±900150.512573155	3677657.14285714±893488.305783253	0.785	0.881	0.133106	0.972409	3021585±964515.427982253	3318140±1200090.42923162	0.549	0.641	0.271126	0.910626	0.065	0.092
9-octadecenal	399610±94437.9092314098	400672.380952381±61709.4658788068	0.455	0.607	0.115767	0.997349	500162.5±183098.499515971	385814.4±59136.1320795783	0.022	0.04	0.821343	1.29638	0.067	0.095
Glycine	81737.7142857143±23896.7521436342	73796.0476190476±19032.455977819	0.295	0.445	0.348419	1.10762	76484.75±20704.5258563004	65185.76±15283.3749525424	0.027	0.047	0.595247	1.17334	0.069	0.098
2-ethyl-2-hydroxybutyric acid	24465.6666666667±11240.2353949254	28683.9523809524±10815.8539721845	0.161	0.275	0.385482	0.852939	35818.75±24708.9135245925	34056.92±13765.5563482435	0.595	0.679	0.280643	1.05173	0.071	0.101
3-Indolepropionic Acid	2065524.85714286±5539454.42090794	3479027.61904762±7815804.60301427	0.941	0.985	0.278791	0.593708	621184.15±434191.954151772	315362.32±223857.409571867	0.015	0.028	0.549735	1.96975	0.073	0.103
Glycochenodeoxycholic Acid	32216014.2857143±33162793.2302345	13739457.1428571±9342455.22978684	0.03	0.066	0.741975	2.34478	22080720±31213297.2736671	26605560±30736335.5192189	0.114	0.167	0.456912	0.829929	0.074	0.103
5-Aminovaleric Acid	22658.2428571429±8151.36587993518	17178.7095238095±8211.98577579776	0.039	0.083	0.698135	1.31897	20739.36±10434.0659631602	16841.512±6775.65550496285	0.281	0.366	0.366692	1.23144	0.073	0.103
Oxaloacetic acid	15904.1333333333±5154.34369617833	11638.9714285714±4789.32126267834	0.014	0.033	0.767629	1.36646	12874.96±6200.90413716547	12997.468±9147.51247355987	0.58	0.666	0.0730205	0.990574	0.077	0.107
2-(4-Hydroxyphenyl)ethanol	487309.047619048±161697.375516882	474457.619047619±110059.565686257	0.673	0.794	0.0794354	1.02709	453988±176264.442651256	469647.2±103052.316548441	0.015	0.028	0.277131	0.966658	0.077	0.108
LysoPC 16:1(2n isomer)	3154609.52380952±1087429.16086739	3974976.19047619±2052892.45673142	0.139	0.247	0.560427	0.793617	3206445±1315609.27869342	4208952±1756704.37019627	0.048	0.08	0.689763	0.761816	0.078	0.109
5-Methylcytosine	25814.3333333333±10977.4391746588	19981.5238095238±4297.36079028801	0.108	0.206	0.578879	1.29191	20185.41±8017.32401831382	26037.96±16541.6934352764	0.056	0.092	0.562352	0.77523	0.078	0.109
9-HpODE	59346.2857142857±25523.3969078233	44072.7619047619±23802.8821215095	0.017	0.041	0.71757	1.34655	56239.3±34497.019982815	67818.72±41871.431421595	0.281	0.366	0.498827	0.829259	0.078	0.109
PysoPE 22:5(2n isomer1)	388675.238095238±215782.858995311	400393.80952381±170677.310339605	0.534	0.687	0.22507	0.970732	348478.5±202992.093604782	481115.2±213082.97222209	0.011	0.022	0.680644	0.724314	0.08	0.11
PysoPE 22:5(2n isomer2)	388675.238095238±215782.858995311	400393.80952381±170677.310339605	0.534	0.687	0.22507	0.970732	348478.5±202992.093604782	481115.2±213082.97222209	0.011	0.022	0.680644	0.724314	0.08	0.11
PysoPE 22:5(2n isomer3)	388675.238095238±215782.858995311	400393.80952381±170677.310339605	0.534	0.687	0.22507	0.970732	348478.5±202992.093604782	481115.2±213082.97222209	0.011	0.022	0.680644	0.724314	0.08	0.11
Propylparaben	1825407.38095238±5862474.41697498	20951.2476190476±21432.4485191874	0.044	0.092	0.592386	87.1264	685917.2±2997530.04280453	18235.2±8498.43860659121	0.676	0.732	0.227173	37.615	0.08	0.11
N, N-diacetyl-O-methylhydroxylamine	1556172.38095238±503074.499313022	1487732.85714286±431992.507216767	0.47	0.622	0.103239	1.046	1826971.5±739396.556597444	1399366.8±569926.325660607	0.036	0.062	0.590581	1.30557	0.083	0.114
Phenylpyruvic Acid	70247.8571428571±16197.3730594986	79510.5238095238±18878.7790061197	0.044	0.092	0.465708	0.883504	87429.85±23360.5882750256	78738.76±24626.2711876294	0.225	0.305	0.416156	1.11038	0.087	0.119
LysoPC 20:3	24082523.8095238±9469573.05066626	23924142.8571429±8682065.21678866	0.961	0.994	0.0290957	1.00662	27769800±9832076.38615353	31150320±11246385.6850397	0.324	0.413	0.310834	0.891477	0.087	0.119
LysoPC 20:3(2n isomer)	24082523.8095238±9469573.05066626	23924142.8571429±8682065.21678866	0.961	0.994	0.0290957	1.00662	27769800±9832076.38615353	31150320±11246385.6850397	0.324	0.413	0.310834	0.891477	0.087	0.119
10E,12Z-Octadecadienoic acid	22785.8476190476±8494.9634718237	17440.5714285714±9055.24854198618	0.037	0.081	0.537402	1.30649	19568.395±9372.45805777281	17023.364±8279.70679406785	0.576	0.666	0.442018	1.1495	0.087	0.119
Carnitine C8:1	12646752.3809524±5521508.57362542	14483085.7142857±6327452.47586149	0.369	0.532	0.357556	0.873208	16915940±6451987.02876629	17171664±7926804.24403387	1	1	0.112983	0.985108	0.088	0.119
Indole-5-carboxylic acid	30370.4761904762±5979.31176323034	31493.1904761905±5381.89160629465	0.425	0.587	0.215095	0.964351	33959.9±6902.20584801852	29529.84±6269.20230624811	0.025	0.045	0.700683	1.15002	0.091	0.123
N-Alpha-acetyllysine	593800±260349.909160729	476936.19047619±135205.49927707	0.161	0.275	0.483602	1.24503	611489.5±191627.451677934	511085.6±176327.437387568	0.073	0.113	0.533817	1.19645	0.097	0.131
Sphingosine 1-phosphate	3383771.42857143±671635.613366993	3865600±659669.46420158	0.028	0.062	0.695944	0.875355	3407915±433873.057198944	3666460±1061153.14359741	0.848	0.877	0.308336	0.929484	0.097	0.131
Carnitine C13:1	556038.095238095±222911.978516612	481025.714285714±287787.470428638	0.161	0.275	0.393214	1.15594	535091.5±227718.136930516	455204±355879.763239403	0.051	0.084	0.532844	1.1755	0.1	0.134
PysoPE 18:3	686305.714285714±504742.635623061	636448.095238095±494856.153711551	0.486	0.641	0.152365	1.07834	587345.5±396187.825744505	868475.6±501125.290314042	0.032	0.055	0.612468	0.676295	0.105	0.141
Creatinine	824164.761904762±157008.697613191	730270.476190476±127587.172297069	0.079	0.157	0.636759	1.12857	845002±140444.417385444	785140.8±123999.469888652	0.184	0.258	0.54738	1.07624	0.107	0.143
3-Indolebutyric Acid	96174.5238095238±56391.2024394045	69489.5714285714±34118.8747331612	0.056	0.115	0.616171	1.38401	100411.75±59000.1883733612	72863.8±25614.9224850802	0.292	0.377	0.501188	1.37807	0.108	0.145
3-hydroxyphenylacetic acid	48282.5238095238±10188.7012401927	49630.5714285714±19433.4359894781	0.961	0.994	0.0763294	0.972838	56338.45±15981.2090033231	63190.96±28440.099102441	0.643	0.705	0.158168	0.891559	0.11	0.146
Carnitine C6:0 Isomer 1	1891266.19047619±975039.873602491	2077463.80952381±884327.489036026	0.425	0.587	0.247862	0.910373	2542655±1012912.69768504	2067182±796575.021168753	0.056	0.092	0.519153	1.23001	0.114	0.151
Carnitine C6:0	1932254.28571429±959326.94235892	2140439.04761905±898012.063849394	0.425	0.587	0.266953	0.902737	2618270±1033918.53751179	2146347.6±842709.493277883	0.066	0.105	0.505975	1.21987	0.114	0.151
Carnitine C6:0 Isomer 2	1932254.28571429±959326.94235892	2140439.04761905±898012.063849394	0.425	0.587	0.266953	0.902737	2618270±1033918.53751179	2146347.6±842709.493277883	0.066	0.105	0.505975	1.21987	0.114	0.151
Hexanoylcarnitine	1932254.28571429±959326.94235892	2140439.04761905±898012.063849394	0.425	0.587	0.266953	0.902737	2618270±1033918.53751179	2146347.6±842709.493277883	0.066	0.105	0.505975	1.21987	0.114	0.151
Ethyl dodecanoate	305906.666666667±41573.3387320929	301842.380952381±47745.4680472149	0.642	0.772	0.111497	1.01346	340664.5±60377.8809686392	312234.8±44168.6732047349	0.103	0.155	0.496223	1.09105	0.115	0.151
12,13-DiHOME	76944±22188.2622978907	88269.1904761905±60294.5256608086	1	1	0.165726	0.871697	70607.7±46342.532007354	100552.8±70590.8982164131	0.027	0.047	0.822121	0.702195	0.118	0.155
9,10-DiHOME [(±)9,10-dihydroxy-12Z-octadecenoic acid]	76944±22188.2622978907	88269.1904761905±60294.5256608086	1	1	0.165726	0.871697	70607.7±46342.532007354	100552.8±70590.8982164131	0.027	0.047	0.822121	0.702195	0.118	0.155
Vitamin D3	54618.6666666667±6460.33517964303	52384.2857142857±12908.7493745245	0.041	0.088	0.346841	1.04265	50796.6±6554.16689796009	52403.64±4043.78227323546	0.534	0.628	0.389787	0.969333	0.121	0.159
(S)-2,3-epoxysqualene	157657.619047619±74443.5303800647	171934.857142857±63154.0205547404	0.356	0.518	0.321162	0.916961	212795.7±91006.2660613629	164488.2±76891.3703989813	0.089	0.137	0.643498	1.29368	0.132	0.173
γ-L-Glutamate-Cysteine	10887.7571428571±6749.34378436685	13663.519047619±5967.93876196958	0.177	0.295	0.490166	0.796849	15207.265±7691.50078601973	15383.3±6886.62691284105	0.937	0.95	0.273978	0.988557	0.132	0.173
L-tyrosine methyl ester 4-sulfate	9700.74761904762±5308.32983381958	10935.0142857143±2780.30955386009	0.133	0.241	0.423495	0.887127	9528.98±4411.83075385169	13876.72±9408.97961094436	0.124	0.181	0.57431	0.686688	0.133	0.174
Carnitine C8-OH	1196402.38095238±549874.75943077	1578959.52380952±612785.667036005	0.032	0.07	0.622925	0.757716	1370813.5±435438.435569617	1484698.8±650020.449071412	0.595	0.679	0.574308	0.923294	0.137	0.178
4-Hydroxy-3-methylbenzoic acid	25496.0952380952±6240.97105348809	27369.9523809524±10206.5341937221	0.747	0.855	0.132523	0.931536	30098.65±7669.62254801026	33204.08±14560.4204178085	0.66	0.717	0.0922045	0.906474	0.145	0.188
Coniferol	21719.9047619048±23026.9265142024	24947.2285714286±22091.1126753983	0.592	0.734	0.286244	0.870634	19614.2±21082.0595483458	35276.24±26009.5013765483	0.053	0.088	0.740614	0.556017	0.147	0.191
PysoPE 18:3(2n isomer)	715378.095238095±586815.183193304	628878.571428571±478835.443574154	0.55	0.701	0.173101	1.13755	587918.5±393228.106751968	855260±504574.470610302	0.063	0.101	0.571904	0.687415	0.149	0.192
5-Hydroxyhexanoic Acid	30393.6666666667±15537.1867670223	31893.8571428571±10254.2159977529	0.272	0.418	0.247004	0.952963	36084.15±19805.9439676578	35775.56±10778.6262462647	0.359	0.447	0.189159	1.00863	0.15	0.193
Carnitine C11:1	2196529.04761905±797442.069130446	1861271.9047619±753570.737745429	0.108	0.206	0.340639	1.18012	2353010±574998.482286326	2345815.2±1568528.34104169	0.281	0.366	0.328663	1.00307	0.151	0.195
Carnitine C14:2-OH	109947.142857143±39459.048195928	118321.714285714±54605.1376018254	0.728	0.841	0.125815	0.929222	143081.65±56138.82737912	118904.24±55930.7559057626	0.081	0.125	0.73246	1.20334	0.153	0.196
Cortisol	1314201.42857143±396079.120092005	1045162.85714286±489387.824553726	0.026	0.059	0.583452	1.25741	1145705.5±534339.757511671	1163683.2±461443.868261352	0.795	0.831	0.185456	0.984551	0.153	0.196
Elaidic Acid(C18:1N9T)	68776.9047619048±17084.8854631945	72170.1904761905±22044.4077344324	0.44	0.595	0.0389365	0.952982	62113.15±21918.1494831518	74949.6±20440.3583546538	0.032	0.055	0.799353	0.828732	0.164	0.209
Hippuric Acid	9239295.23809524±9282840.36900755	6671379.52380952±6185211.91123673	0.383	0.548	0.380195	1.38492	12690494.5±13553047.5618343	7433658.4±10770432.5534376	0.06	0.096	0.620812	1.70717	0.164	0.209
LysoPC 22:6	55307952.3809524±16272639.1574206	47440285.7142857±11838750.0782087	0.161	0.275	0.537352	1.16584	45308000±10763727.1376943	48071480±11869599.2705455	0.313	0.4	0.28066	0.942513	0.165	0.209
Glycine deoxycholic acid	296068.952380952±275794.284208987	114281.485714286±82356.1956776434	0.04	0.084	0.114541	2.5907	260107.885±490272.938826583	174255.824±349809.890657208	0.882	0.911	0.525743	1.49268	0.164	0.209
5-Oxoproline	1064520.95238095±311981.729719943	1315962.85714286±388942.599147263	0.026	0.059	0.610226	0.808929	1321612.5±436819.414113032	1280014.4±389118.123540055	0.741	0.792	0.172088	1.0325	0.172	0.218
Urea	25304142.8571429±5733585.59093447	24230809.5238095±4384710.89832668	0.584	0.725	0.215002	1.0443	27510000±6171308.19535901	24248320±7023640.54295681	0.056	0.092	0.515122	1.13451	0.174	0.22
2'-Hydroxy-5'-methylacetophenone	128689.380952381±16280.4383248001	127999.238095238±20605.556294128	0.619	0.75	0.082673	1.00539	138650.3±21868.5446706114	128524.4±23010.9586193912	0.056	0.092	0.48261	1.07879	0.178	0.224
3-(3-Hydroxyphenyl)Propionate Acid	73937.3619047619±72756.6409814972	132638.19047619±140876.666952203	0.139	0.247	0.0797664	0.557436	102615.35±96499.1796465131	162826.316±334853.512628653	0.124	0.181	0.806489	0.630214	0.183	0.23
3-(4-Hydroxyphenyl)-Propionic Acid	73937.3619047619±72756.6409814972	132638.19047619±140876.666952203	0.139	0.247	0.0797664	0.557436	102615.35±96499.1796465131	162826.316±334853.512628653	0.124	0.181	0.806489	0.630214	0.183	0.23
Glycine linoleate	17160.4952380952±5914.97121805983	18654.7142857143±6276.17715638156	0.251	0.392	0.213195	0.919901	14969.645±3349.50591116377	17844.656±6497.08483456747	0.216	0.296	0.63467	0.838887	0.187	0.235
8-isoprostaglandin F1α	92591.4761904762±44517.9678867073	70648.5238095238±36970.6189596807	0.088	0.173	0.463448	1.31059	90396.05±29725.4439840686	78386.88±35213.3826907707	0.448	0.543	0.444604	1.1532	0.196	0.245
LysoPC 22:5 (2n isomer2)	3447357.14285714±1657015.02062336	3225166.66666667±1094746.88916358	1	1	0.0514269	1.06889	2816645±1083864.09347832	3498868±1205808.96349021	0.027	0.047	0.601729	0.805016	0.203	0.253
LysoPC 22:5 (2n isomer3)	3447357.14285714±1657015.02062336	3225166.66666667±1094746.88916358	1	1	0.0514269	1.06889	2816645±1083864.09347832	3498868±1205808.96349021	0.027	0.047	0.601729	0.805016	0.203	0.253
Carnitine ph-C1	64098.1428571429±84906.7812605599	54178.6619047619±39877.9354564711	0.843	0.919	0.134809	1.18309	77386.45±69937.1762862364	50343.124±62730.3490415078	0.045	0.076	0.68917	1.53718	0.209	0.26
Salicylaldehyde	3587937.61904762±3477138.270952	2737124.76190476±2496777.38916111	0.356	0.518	0.339213	1.31084	4905423.5±5057229.90419113	3061515.6±4275575.89660356	0.063	0.101	0.586129	1.60229	0.209	0.26
LysoPE(16:1(9Z)/0:0)	21205.0285714286±11531.1587958081	23738.9047619048±15855.2918387041	0.654	0.782	0.24509	0.893261	29291.795±19235.4975077049	28785.32±15529.2902652804	0.902	0.925	0.190269	1.01759	0.216	0.268
Carnitine C16:3	197588.238095238±60196.8237300813	222596.476190476±105699.971479475	0.518	0.672	0.263174	0.887652	240939.5±77829.856230045	225646.68±72936.1098443471	0.693	0.749	0.616902	1.06777	0.234	0.29
Carnitine C9:1	281639.523809524±127790.595916765	298093.80952381±115375.704135498	0.44	0.595	0.190011	0.944802	370238±151576.327467125	350992.08±224090.160374108	0.476	0.57	0.408533	1.05483	0.239	0.295
Dodecanoic Acid(C12:0)	431655.714285714±279193.896881207	403509.047619048±202160.96348961	0.981	1	0.113999	1.06975	304789.5±133093.751938248	393897.2±183391.476231403	0.066	0.105	0.594753	0.773779	0.24	0.296
PysoPE 20:5	485882.380952381±281786.940859664	393086.19047619±256484.393433132	0.24	0.378	0.419471	1.23607	320151.15±145309.481880381	382934.8±193964.110664834	0.271	0.357	0.369663	0.836046	0.245	0.3
PysoPE 20:5(2n isomer1)	485882.380952381±281786.940859664	393086.19047619±256484.393433132	0.24	0.378	0.419471	1.23607	320151.15±145309.481880381	382934.8±193964.110664834	0.271	0.357	0.369663	0.836046	0.245	0.3
Carnitine C9:DC	27272.6047619048±11630.7742352122	28113.0952380952±10629.9349335015	0.785	0.881	0.216845	0.970103	37573.05±24067.7201913246	28343.96±9897.55688490852	0.119	0.175	0.559957	1.32561	0.249	0.305
2-(Formylamino)Benzoic Acid	353875.714285714±109986.434962291	383593.333333333±146596.082121363	0.624	0.755	0.197661	0.922528	390438.5±233399.810022811	300560±125980.747702443	0.271	0.357	0.438069	1.29904	0.25	0.306
D-Mannitol	5287.98571428571±2548.23872003502	6154.98095238095±2068.86066534676	0.233	0.372	0.47879	0.859139	5020.895±1712.80152673148	5840.184±2246.68443316665	0.243	0.325	0.270533	0.859715	0.254	0.309
Dulcitol	5287.98571428571±2548.23872003502	6154.98095238095±2068.86066534676	0.233	0.372	0.47879	0.859139	5020.895±1712.80152673148	5840.184±2246.68443316665	0.243	0.325	0.270533	0.859715	0.254	0.309
Indoleacrylic acid	36421.0952380952±75544.9682440232	51523.7142857143±98161.5562774668	0.8	0.894	0.189343	0.70688	19223.315±13275.2674947884	11046.58±9493.55843958594	0.045	0.075	0.529598	1.74021	0.256	0.31
Urocanic Acid	73780.1904761905±28020.9652182416	68322.7095238095±25950.8666578191	0.961	0.994	0.279175	1.07988	96732±54046.2261947561	72058.48±36385.2122916715	0.056	0.092	0.594321	1.34241	0.255	0.31
LysoPC 22:5 (2n isomer1)	3365109.52380952±1587310.90177846	3134728.57142857±1137928.56021055	0.921	0.968	0.080117	1.07349	2728530±1012656.79596843	3365712±1205436.88287691	0.051	0.084	0.565743	0.810684	0.289	0.349
Carnitine C10:1	1846405.23809524±1137510.81401286	1855103.80952381±760524.226461434	0.601	0.735	0.0989407	0.995311	2081890±728830.721014652	1769912.4±733670.237636774	0.099	0.148	0.667709	1.17627	0.292	0.352
L-Thyroxine	67377.7142857143±8295.50440987682	64322.4285714286±10805.7779154091	0.261	0.407	0.361419	1.0475	71178.55±12429.6715901698	67210.04±11923.9908185137	0.176	0.251	0.472568	1.05905	0.295	0.355
LysoPC 18:0(2n isomer)	283731904.761905±47090892.2849257	308059523.809524±24678698.6034901	0.056	0.115	0.621389	0.921029	298280500±37609127.7379644	300530800±33035866.4837678	0.778	0.822	0.470419	0.992512	0.299	0.36
Uridine triphosphate(UTP)	14975.6285714286±16252.6833539309	10460.8761904762±5655.39860521827	0.12	0.227	0.44819	1.43158	11731.025±9332.21812364225	13304.184±7809.68327343689	0.254	0.339	0.447427	0.881755	0.301	0.361
L-Lactic Acid	965769.047619048±282865.655142238	803236.666666667±202367.476495936	0.074	0.15	0.599119	1.20235	871286±235760.519693853	877074±306104.082475771	0.884	0.911	0.147206	0.993401	0.302	0.361
Carnitine C7:1	66190.4761904762±32918.0873466534	76098.2857142857±53837.5452506361	0.728	0.841	0.155595	0.869802	102753.85±83237.1261082805	92410.92±65925.6715759751	0.813	0.847	0.397074	1.11192	0.307	0.366
2-Hydroxy HippuricAcid	28650.4714285714±29936.7135934314	17087.4142857143±17654.0246284604	0.139	0.247	0.512596	1.6767	31962.6±54753.3514036692	31638.244±32447.4281564179	0.549	0.641	0.135469	1.01025	0.309	0.368
2-Hydroxycaprylic acid	61560.5238095238±26691.8183655948	49821.5714285714±19643.5703566623	0.129	0.239	0.489916	1.23562	64268.15±42260.9348145231	62947.84±26127.7044400511	0.49	0.581	0.196051	1.02097	0.312	0.371
Carnitine C5:1	259398.476190476±118390.16194246	320581.428571429±112761.806312497	0.146	0.258	0.625536	0.80915	326716±149518.297609356	343035.6±169461.964515148	0.795	0.831	0.189368	0.952426	0.314	0.372
1-Methylhistidine	481223.333333333±130008.289940809	414747.142857143±107834.413993996	0.146	0.258	0.544177	1.16028	422220±130104.722111803	438051.2±133323.396056356	0.761	0.806	0.301786	0.96386	0.315	0.373
Carnitine C17:1:DC	63949.5714285714±28186.0386371896	76729.5238095238±36390.4582529803	0.331	0.489	0.512576	0.833442	78597.35±25376.4043889823	74870.56±24997.3886454165	0.643	0.705	0.610495	1.04978	0.319	0.378
Carnitine C8:0	5881438.0952381±3871229.51095336	6732800±3657527.05034426	0.331	0.489	0.32226	0.87355	6366180±3545652.63780873	5359512±2986800.05877528	0.184	0.258	0.336988	1.18783	0.325	0.383
O-Phosphorylethanolamine	25184.3428571429±13447.927644718	27844.7142857143±18158.5701974105	0.709	0.828	0.141266	0.904457	20100.51±8854.96749852278	41979.2±78623.0356691557	0.192	0.266	0.55618	0.478821	0.33	0.385
Carnitine C12-OH	309449.047619048±149655.707773034	324049.523809524±123834.435254342	0.47	0.622	0.192197	0.954944	374354.5±149720.697738542	337538±134526.802626837	0.271	0.357	0.525654	1.10907	0.329	0.385
Lysopc 18:0	309449523.809524±44791687.7864845	330761904.761905±20070134.9320446	0.088	0.173	0.59617	0.935566	326352500±33028862.9558738	318118400±32059272.0181437	0.479	0.572	0.482152	1.02588	0.328	0.385
PAF C-16	309449523.809524±44791687.7864845	330761904.761905±20070134.9320446	0.088	0.173	0.59617	0.935566	326352500±33028862.9558738	318118400±32059272.0181437	0.479	0.572	0.482152	1.02588	0.328	0.385
Hexanoyl Glycine	12243.5142857143±8962.60079119257	14383.8428571429±7086.62937182208	0.12	0.227	0.363347	0.851199	15048.44±10707.4081997564	14548.696±8550.19091134227	0.564	0.653	0.122452	1.03435	0.327	0.385
Indole-4-carboxaldehyde	247140.19047619±320699.501777851	114316.19047619±35129.5938228996	0.133	0.241	0.672013	2.1619	129542±89514.7505433719	140888.12±81869.2812823792	0.611	0.688	0.420704	0.919467	0.34	0.397
2-(4-hydroxyphenyl) propionate	128192.476190476±66007.8512865091	184172.952380952±128245.611973461	0.103	0.198	0.523825	0.696044	156623.6±83511.2743081341	219953.44±308942.331320383	0.281	0.366	0.320603	0.712076	0.342	0.398
Octadecanamide	16646±3108.12343705973	15041.4761904762±2411.0253134102	0.133	0.241	0.584915	1.10667	16428.65±2514.15274574704	16013.648±4005.83798735462	0.462	0.559	0.431908	1.02592	0.346	0.402
Imidazoleacetic acid	29142.1428571429±11031.9035360436	29978.6666666667±12898.8221335645	0.961	0.994	0.0797409	0.972096	25109.1±8005.60236663248	31606.28±12891.110100634	0.07	0.109	0.56359	0.794434	0.361	0.419
Carnitine C22:2	70011±22857.6307039903	73352.9047619048±18150.8585717171	0.383	0.548	0.242694	0.954441	63685.05±15644.5874463275	74239.84±24740.41892949	0.184	0.258	0.421382	0.857828	0.363	0.42
Dl-2-Aminooctanoic Acid	961792.380952381±404616.557321926	778892.380952381±341070.991523829	0.177	0.295	0.483975	1.23482	1032968±537358.1868794	917558±300936.42416907	0.778	0.822	0.221739	1.12578	0.364	0.42
2-Picoline	58308.5238095238±121423.634600772	52125.380952381±78591.0430561118	0.74	0.853	0.166113	1.11862	21718.8±31888.4422068396	14925.68±20764.9880963928	0.643	0.705	0.238407	1.45513	0.368	0.422
Acetaminophen	16394.8285714286±17438.6307230855	9503.21428571429±9392.83199792723	0.156	0.271	0.457841	1.72519	18531.725±31514.892013691	17808.552±19397.7684265296	0.724	0.778	0.472891	1.04061	0.367	0.422
3,4,5-Trimethoxycinnamic Acid	10247.0142857143±19947.8629469496	5533.66142857143±9127.25613668987	0.545	0.698	0.19946	1.85176	2691.655±3314.26513986768	8516.596±17001.9593991026	0.808	0.843	0.16593	0.316048	0.366	0.422
Carnitine C9:0 Isomer1	121080.095238095±73946.6509518212	120285.095238095±83027.8487899721	0.921	0.968	0.0871358	1.00661	126603.7±87139.9658390545	92878.12±49100.7454715303	0.124	0.181	0.45333	1.36312	0.369	0.423
1-deoxyvaleric acid	1645957.14285714±103285.113019392	1637923.80952381±58204.7240759881	0.941	0.985	0.12232	1.0049	1808960±330000.067623598	1635236±72739.9585280791	0.182	0.258	0.719893	1.10624	0.369	0.423
Theobromine	2757472.47619048±3649632.98638958	2037947.23809524±3116013.85998865	0.58	0.725	0.0777936	1.35306	2635508.9±1997357.87416616	2571180.88±2507197.92555154	0.724	0.778	0.0847692	1.02502	0.372	0.425
Carnitine C10:1 Isomer1	1867420.95238095±624219.908220691	2109741.42857143±853352.65935184	0.356	0.518	0.211104	0.885142	2330720±892715.538826987	2119922.8±1105996.61256082	0.243	0.325	0.418001	1.09944	0.383	0.437
Caffeic Acid	133530.095238095±151767.834438627	100972.238095238±99320.1546736133	0.545	0.698	0.164516	1.32244	168500.5±194895.708877041	103130.96±171964.479476499	0.134	0.193	0.599373	1.63385	0.388	0.442
Carnitine C7:0	15690.3333333333±8150.13496221586	19465.7047619048±9317.71939583266	0.169	0.285	0.492813	0.80605	18936.945±8586.97299386356	17365.3148±7813.72809082254	0.643	0.705	0.245585	1.0905	0.389	0.442
Indole-3-Carboxaldehyde	957951.428571429±1270487.82336662	448635.238095238±139663.656533081	0.202	0.33	0.634335	2.13526	559282±357369.803315984	507197.6±286360.065131878	0.359	0.447	0.344372	1.10269	0.391	0.443
Pantothenate	314285.238095238±129868.555186352	323700±111254.585703242	0.567	0.714	0.16491	0.970915	294388.5±73628.58936117	343125.2±103046.247955307	0.184	0.258	0.523796	0.857962	0.398	0.449
Carnitine C14:3	126659.952380952±47277.900699456	108293.619047619±40328.084259578	0.24	0.378	0.374108	1.1696	145681.85±73507.4828939025	131936.92±61354.8235049753	0.743	0.792	0.287803	1.10418	0.397	0.449
1,7-Dimethylxanthine	23157033.5714286±34161324.6108684	17075592.952381±22975582.021364	0.812	0.902	0.0612108	1.35615	25382273.6±22479354.5827309	26736850.08±26836301.6912196	0.973	0.981	0.134966	0.949337	0.398	0.449
Carnitine C10:1-OH	27826.7619047619±19695.9394619926	51936.1904761905±64535.2316828715	0.42	0.587	0.201651	0.535788	53511.35±74850.8680990865	66229.096±71758.2799132876	0.472	0.57	0.508881	0.807973	0.402	0.453
Theophylline	25163181.6190476±36910532.6573665	18734151.5238095±25356878.8521523	0.792	0.887	0.0601462	1.34317	27871643.7±24614117.5477004	29136140.6±28483776.4550061	0.964	0.974	0.0901255	0.9566	0.404	0.454
16-Dehydroprogesterone	32559.9047619048±8669.34874661737	29814.7142857143±10119.2027904517	0.133	0.241	0.348155	1.09208	33238.6±9598.76835520277	32257.92±11431.0122726146	0.58	0.666	0.18259	1.0304	0.408	0.457
Biotinamide	240265.666666667±101590.204755839	293221.428571429±99699.4290999559	0.193	0.318	0.596676	0.8194	305144±136648.369274072	307331.68±156738.036871165	0.919	0.935	0.0908315	0.992882	0.408	0.457
LysoPC 20:5	20603785.7142857±13904448.9695308	16201061.9047619±10207188.9645228	0.24	0.378	0.37339	1.27176	13649200±5361415.82822652	15754188±10256986.0150014	0.795	0.831	0.260667	0.866385	0.413	0.461
2-hydroxyphenylacetic acid	25214.380952381±6163.78054018952	26489.1428571429±8786.57975144888	0.709	0.828	0.116407	0.951876	28201.85±7725.07364826075	31435.076±15188.8204197824	0.643	0.705	0.13478	0.897146	0.416	0.464
LysoPC 20:5(2n isomer)	20933733.3333333±14252886.3775143	16319266.6666667±10148248.3217713	0.318	0.476	0.371184	1.28276	13955705±5449797.90986737	15838048±10514099.8028092	0.919	0.935	0.249557	0.881151	0.42	0.468
20,26-dihydroxyecdysone	279771904.761905±22466874.6422478	289170000±15265133.8022305	0.154	0.268	0.509333	0.9675	288370500±23493698.0295837	288449200±19178499.228737	0.955	0.966	0.538841	0.999727	0.422	0.468
2,4-diacetamino-2,4,6-triphenoxy-D-mannopyranose	50203.0476190476±33232.5387316049	50018±26765.7688680897	0.766	0.87	0.186591	1.0037	68882.85±49495.6279358671	46988.64±29521.5746092018	0.114	0.167	0.548657	1.46595	0.424	0.471
DL-Stachydrine	565547.285714286±760940.210791041	439785.571428571±411233.312839387	0.921	0.968	0.0983739	1.28596	561756±420057.38480656	377325.8±273407.753975328	0.108	0.161	0.713056	1.48878	0.44	0.487
Lysopc 17:0	14609980.952381±5063357.63743971	14928714.2857143±2895336.56321432	0.518	0.672	0.231366	0.97865	13553880±4752012.83386979	14255504±4334344.31176158	0.448	0.543	0.542107	0.950782	0.456	0.504
Gamma-Mercholic Acid	8467690±16092355.0217161	5207872.85714286±12060132.631432	0.295	0.445	0.365882	1.62594	4834899±8432451.39425622	3646655.2±4256044.79923763	0.476	0.57	0.338537	1.32584	0.474	0.522
2-Phenoxyethanol	54375.8095238095±32002.510710285	59061.1904761905±41303.33933306	0.9	0.959	0.190434	0.920669	58699.545±29121.9747147728	44283.82±28714.0541397994	0.141	0.202	0.480827	1.32553	0.478	0.527
3-Methylxanthine	289886.285714286±455430.831110295	191966.047619048±260509.673458871	0.507	0.663	0.143304	1.51009	243279.3±199030.598914126	190445.56±192761.916034842	0.309	0.398	0.103604	1.27742	0.482	0.53
Cis-4-Hydroxy-D-Proline	459756.19047619±249496.059156777	388836.666666667±152325.404392483	0.55	0.701	0.263664	1.18239	442426.5±203657.564121609	382712.8±210799.271435332	0.208	0.286	0.460225	1.15603	0.502	0.551
Phenylacetyl-L-Glutamine	8376904.76190476±4331071.49600144	8509433.33333333±6000566.57602708	0.619	0.75	0.240557	0.984426	9443750±8348099.00323988	7244260±6095630.93699085	0.422	0.517	0.330885	1.30362	0.504	0.551
3-Hydroxybutyrate	6869947.61904762±5091057.19842343	8818177.14285714±7636083.61655184	0.55	0.701	0.156568	0.779067	5219555±3515311.06065048	6533676±4027952.87452572	0.336	0.426	0.30434	0.79887	0.507	0.554
Malonicacid	6836109.52380952±5003512.3490309	8706546.66666667±7548776.97557249	0.637	0.767	0.144741	0.785169	5172500±3501748.67368922	6532708±3965963.1823934	0.271	0.357	0.331971	0.791785	0.517	0.561
MAG(16:1)	806453.333333333±166733.121584565	818078.571428571±100340.755343266	0.584	0.725	0.187985	0.98579	950231±337125.146135441	809485.6±99614.1457106704	0.292	0.377	0.573002	1.17387	0.516	0.561
MAG(16:1)isomer	806453.333333333±166733.121584565	818078.571428571±100340.755343266	0.584	0.725	0.187985	0.98579	950231±337125.146135441	809485.6±99614.1457106704	0.292	0.377	0.573002	1.17387	0.516	0.561
N-(2-hydroxyethyl)stearamide	12179.0761904762±4252.91726852343	13914.280952381±4481.38586852539	0.139	0.247	0.442705	0.875293	14614.09±11567.3903849481	12984±3601.24082169373	0.595	0.679	0.0922873	1.12555	0.517	0.561
Carnitine C11:DC	319735.80952381±176601.592843218	312338.571428571±117533.678079337	0.679	0.8	0.117268	1.02368	343337.5±119113.328074569	361080.8±142878.160621792	0.627	0.701	0.531564	0.950861	0.521	0.565
3,4,5-Trimethoxybenzoic Acid	14894.7952380952±23123.3178546565	6387.99047619048±7410.01319498857	0.157	0.273	0.535268	2.33169	8891.925±8537.35758964989	13472.148±23192.1751281928	0.927	0.941	0.261172	0.660023	0.53	0.573
N-Methyltryptamine	19084.580952381±27584.43575498	24603.1428571429±35363.1729512861	0.669	0.794	0.417468	0.775697	13438.17±8805.20251508642	10252.48±7322.07068941794	0.222	0.304	0.0390097	1.31072	0.545	0.588
Carnitine C13:0	2215254.28571429±1964609.92899754	2067266.66666667±1927718.8137416	0.584	0.725	0.184045	1.07159	2042127.5±1630936.6172036	2080796.4±2691331.98542853	0.155	0.222	0.318609	0.981416	0.554	0.596
Arachidyl glycine	6155.64285714286±8908.19995164968	7542.06666666667±6812.88034962697	0.332	0.489	0.524148	0.816175	8044.004±7127.39694245153	10243.416±11935.6095325319	0.916	0.935	0.0349807	0.785285	0.555	0.597
N-Amidino-L-Aspartate	18543.8857142857±9620.63702273845	20774.4142857143±8240.6522074582	0.263	0.41	0.125147	0.892631	21842.85±10274.7812991708	22896.424±11629.4396052389	0.643	0.705	0.225582	0.953985	0.557	0.598
LysoPC 18:3(2n isomer2)	7423214.28571429±3978058.65256983	6751180.95238095±3408721.76022318	0.501	0.656	0.161821	1.09954	6212845±3389395.0704599	7219468±4121273.77292911	0.347	0.437	0.171565	0.860568	0.589	0.631
Carnitine C18:0	1142843.80952381±320839.787190993	1178521.9047619±287185.220748197	0.843	0.919	0.180691	0.969726	1083975.5±229217.950924557	1199054±315944.246294606	0.262	0.348	0.372535	0.904026	0.601	0.643
Decanoyl L-Carnitine	15169890.4761905±9178690.53742988	15009700±8092508.24509929	1	1	0.102944	1.01067	17017280±10703546.3343304	13538632±6664145.65796697	0.13	0.188	0.376406	1.25694	0.608	0.648
Carnitine C14:2	1917238.57142857±812778.302517271	1961680.95238095±893920.031674561	0.862	0.934	0.0584563	0.977345	2285131.5±1021070.19118114	2067891.2±984894.475567137	0.422	0.517	0.438581	1.10505	0.607	0.648
Carnitine C7:1Isomer1	73662.4285714286±41637.26050375	75629.2857142857±50657.514249263	0.961	0.994	0.139987	0.973993	101762.4±99717.5320927754	97001.08±70317.5855073016	0.919	0.935	0.258261	1.04909	0.609	0.648
(±)5-HETE [(±)5-hydroxy-6E,8Z,11Z,14Z-eicosatetraenoic acid]	18902.1380952381±14330.4586132292	15056.9714285714±6279.11019732437	0.862	0.934	0.122886	1.25537	20946.15±37529.2646473249	15209.54±4617.1034692579	0.13	0.188	0.146736	1.37717	0.618	0.655
(±)9-HETE [(±)-9-hydroxy-5Z,7E,11Z,14Z-eicosatetraenoic acid]	18902.1380952381±14330.4586132292	15056.9714285714±6279.11019732437	0.862	0.934	0.122886	1.25537	20946.15±37529.2646473249	15209.54±4617.1034692579	0.13	0.188	0.146736	1.37717	0.618	0.655
Hododeoxycholic acid	2625441.42857143±2497814.62670528	4308359.52380952±6431323.19233568	0.584	0.725	0.165035	0.609383	2052367.5±1927322.05985916	4202703.6±6003614.68593011	0.262	0.348	0.504446	0.488345	0.637	0.674
Carnitine C10:0	13743228.5714286±8135790.48311489	13567019.047619±7300252.89326466	1	1	0.0976711	1.01299	15304320±9657500.70842675	12221120±6033127.49685711	0.199	0.275	0.361518	1.25228	0.686	0.724
Nα-Acetyl-L-Arginine	29670.0047619048±18066.2609164286	28865.7619047619±12108.8362401379	0.673	0.794	0.182336	1.02786	32040.8±13979.9339754483	31280.88±11559.095737845	0.991	0.995	0.306211	1.02429	0.687	0.724
3-Hydroxyhippuric Acid	41344.8095238095±32413.5240117749	63483.2142857143±55323.730626326	0.269	0.416	0.650165	0.651272	79102.95±91519.6724865753	143243.96±279842.396061081	0.599	0.682	0.721259	0.552225	0.698	0.734
1,5-Anhydro-D-Glucitol	105070.952380952±69217.3405675747	92072.6666666667±67878.8907844945	0.44	0.595	0.350834	1.14117	92857.5±49563.0054115068	80786.96±40569.5093845941	0.409	0.504	0.325644	1.14941	0.704	0.737
L-Fucose	105070.952380952±69217.3405675747	92072.6666666667±67878.8907844945	0.44	0.595	0.350834	1.14117	92857.5±49563.0054115068	80786.96±40569.5093845941	0.409	0.504	0.325644	1.14941	0.704	0.737
L-Rhamnose	105070.952380952±69217.3405675747	92072.6666666667±67878.8907844945	0.44	0.595	0.350834	1.14117	92857.5±49563.0054115068	80786.96±40569.5093845941	0.409	0.504	0.325644	1.14941	0.704	0.737
Carnitine C14:1	2928941.9047619±1420364.79542271	2883147.61904762±1312415.90725617	0.901	0.959	0.111623	1.01588	3448638.5±1793081.10397563	3023531.6±1272481.30367955	0.435	0.531	0.430291	1.1406	0.71	0.742
7-ketodeoxycholic acid	8244.06666666667±18734.2097822228	4868.07142857143±14585.1336062493	0.349	0.514	0.316529	1.6935	5487.355±9491.0328620715	3161.7304±3415.06869822614	0.645	0.706	0.230346	1.73555	0.714	0.745
12,13-EpOME [(±)12(13)epoxy-9Z-octadecenoic acid]	8702.35714285714±4215.30572456749	9017.31428571429±5047.54034825733	1	1	0.0975454	0.965072	9215.595±6051.24747682353	11217.16±8899.31300775515	0.313	0.4	0.756926	0.821562	0.747	0.776
9,10-EpOME [(±)9,10-epoxy-12Z-octadecenoic acid]	8702.35714285714±4215.30572456749	9017.31428571429±5047.54034825733	1	1	0.0975454	0.965072	9215.595±6051.24747682353	11217.16±8899.31300775515	0.313	0.4	0.756926	0.821562	0.747	0.776
4-Hydroxyhippurate	56861.7142857143±34514.0961117959	62964.6666666667±45527.3023803666	0.728	0.841	0.120204	0.903073	58203.9±47824.539163488	82311±74602.0269898882	0.347	0.437	0.367228	0.707122	0.762	0.79
L-Homocitrulline	42908.8095238095±9992.5477512947	41117.2380952381±9104.0110166056	0.421	0.587	0.183336	1.04357	44932.75±14163.4656065118	45591.44±12909.1139222127	0.902	0.925	0.195627	0.985552	0.762	0.79
7-Methylxanthine	37115.8666666667±58622.4109886086	35505.7142857143±50153.3816657889	0.959	0.994	0.0262116	1.04535	33796.875±32146.2798117224	34773.4±32996.6156938859	1	1	0.128925	0.971917	0.795	0.823
Octapentaenoic acid	30595.5238095238±40397.5234112427	27354.9047619048±30009.6364105011	0.9	0.959	0.0856669	1.11847	27699.35±50472.4297020556	29999±70132.071847812	0.898	0.924	0.158905	0.923342	0.802	0.829
Carnitine C12:1	1898762.38095238±1070680.83742031	1756398.0952381±936728.131784346	0.534	0.687	0.18035	1.08105	2028893.5±1077429.24894728	1910152.4±991257.238322794	0.643	0.705	0.329052	1.06216	0.821	0.846
Xanthosine	85836.0476190476±35038.8633398348	79913.9523809524±27977.9020290589	0.673	0.794	0.0979121	1.07411	77512.4±30120.9668510509	81895.96±33403.8398983809	0.476	0.57	0.330874	0.946474	0.831	0.855
Betaine	13079800±3427606.60592782	12723880.952381±2523226.43922797	0.804	0.895	0.115685	1.02797	12890600±2551556.09920073	13214060±2822689.49481991	0.795	0.831	0.377906	0.975522	0.839	0.862
3-Sulfocatechol	126877.904761905±415014.831273161	91174±245528.599069233	0.98	1	0.145879	1.3916	77129.9±156345.93109475	227546.56±718149.853459747	0.658	0.717	0.4508	0.338963	0.863	0.885
3-(3-Hydroxyphenyl)-3-hydroxypropanoic acid	42926.1666666667±59904.6731280902	38036.3333333333±49134.1096015114	0.891	0.959	0.0871991	1.12856	60047.2±74297.5512478815	104500.4±244786.540938733	0.62	0.697	0.396321	0.574612	0.886	0.905
PE (18: 1 (9Z) / 0: 0)	14905066.6666667±6832850.13016774	13057700±5334458.11502912	0.455	0.607	0.252731	1.14148	12825760±3966730.83220401	14075324±6334386.77900763	0.991	0.995	0.123085	0.911223	0.884	0.905
Mandelic Acid	59225.1904761905±23420.2883599221	58606.5238095238±31591.5691373807	0.709	0.828	0.142684	1.01056	62817.85±42588.3906484965	71300.04±62625.8158246794	0.611	0.688	0.14599	0.881035	0.917	0.935
1-Methylxanthine	379341.904761905±455878.793818149	366209.428571429±441897.252307657	0.881	0.951	0.44583	1.03586	349479.2±291864.797317922	355641.52±343728.370439644	0.991	0.995	0.427297	0.982673	0.927	0.945
Trans-4-Hydroxy-L-Proline	1179401.9047619±556610.594631642	1102703.80952381±483805.454232134	0.804	0.895	0.148556	1.06955	1153439±526355.344319486	1056457.6±441931.981401739	0.643	0.705	0.385653	1.0918	0.939	0.955
Dodecylcarnitine	1148907.14285714±599878.786607285	1073719.52380952±431931.43169346	1	1	0.125669	1.07003	1280712.5±763972.891726808	1125668.8±539371.337904293	0.611	0.688	0.308627	1.13773	0.942	0.956
DL-3,4-Dihydroxyphenyl glycol	14299.8047619048±4979.08066117393	13361.3±2591.00709010994	0.981	1	0.16031	1.07024	13048.625±2578.0722169206	13814.552±2758.13040559482	0.611	0.688	0.277262	0.944557	0.955	0.968
Orthocholic acid	302467.857142857±498616.200868793	211739.380952381±197018.981725487	0.981	1	0.234197	1.42849	155181.6±110608.649410718	190529.96±152396.684808507	0.608	0.688	0.255221	0.814473	0.967	0.976
Dodecanedioic Aicd	26286.7619047619±14423.0288459282	24225.6047619048±14662.0939609756	0.98	1	0.442535	1.08508	23942±13882.7909070338	22996.8±8338.65904987127	0.724	0.778	0.390447	1.0411	0.964	0.976
N-Methyl-D-Aspartic Acid	26891.380952381±11029.2200561789	27981.8095238095±6808.44224194527	0.823	0.909	0.327423	0.961031	26293.4±11601.0689634506	28954.28±9007.77028237288	0.743	0.792	0.45682	0.908101	0.969	0.976
Creatine phosphate	16218.9857142857±11022.4487303541	13637.0285714286±7369.05249934772	0.466	0.621	0.39691	1.18933	14249.845±7798.20172958079	15227.18±9154.89105200967	0.793	0.831	0.207666	0.935816	0.969	0.976
12-ketolithocholic acid	309527.80952381±521715.211121702	207672.095238095±203133.241364604	1	1	0.1233	1.49046	159081.2±117425.04148542	191478.24±155549.369350023	0.632	0.703	0.193117	0.830806	0.981	0.982
7-ketolithocholic acid	309527.80952381±521715.211121702	207672.095238095±203133.241364604	1	1	0.1233	1.49046	159081.2±117425.04148542	191478.24±155549.369350023	0.632	0.703	0.193117	0.830806	0.981	0.982
Lysopc 15:0	14954342.8571429±4863918.42423076	15161095.2380952±3833377.16517384	0.981	1	0.144565	0.986363	15868035±7298043.27944899	15502272±4580895.84538512	0.676	0.732	0.55744	1.02359	0.982	0.982
Pimelic acid	82479.4285714286±43873.4819937641	77999.5714285714±33172.2651993671	0.843	0.919	0.162168	1.05743	80648.65±53550.7404728155	75386.96±35827.4213260365	0.726	0.778	0.153231	1.0698	0.977	0.982

## Sheet: Table.S7
Table S7 Mantel test between pairs of distance matrix
Category	r	p
16s vs Clinical	0.02	0.37
ITS vs Clinical	-0.02	0.65
Function vs Clinical	0.05	0.26
Metabolites vs Clinical	0.15	0.001
16s vs Metabolites	0.07	0.01
16s vs ITS2	0.07	0.02
16s vs Function	0.13	0.04
Function vs ITS2	-0.06	0.79
Function vs Metabolites	0.04	0.14
ITS2 vs Metabolites	0.13	0.001
